# Supplementary material for: Association between restless legs syndrome and sleep quality in Peruvian medical students
Source: PLoS One. 2025 Mar 25;20(3):e0320008. doi: 10.1371/journal.pone.0320008 (PMC11936163; doi:10.1371/journal.pone.0320008)
Supplement: S2 File — (XLSX) [file pone.0320008.s002.xlsx]

## Sheet: Respuestas cod
codigo	sexofem	dpto	univtipo	univnombre	aniocursa	deporte	actfisic	edadsmart	pierna1	pierna2	pierna3	ansiedad1	ansiedad2	ansiedad3	ansiedad4	ansiedad5	ansiedad6	ansiedad7	ansiedad8	ansiedad9	ansiedad10	depre1	depre2	depre3	depre4	depre5	depre6	depre7	depre8	depre9	depre10	depre11	depre12	depre13	depre14	depre15	sleep1	sleep2	sleep3	sleep4	sleep5	sleep6	sleep7	sleep8	sleep9	sleep10	sleep11	sleep12	sleep13
1	0	8	2	1	5	1	2	18	0	0	0	2	2	2	4	3	1	3	2	2	4	3	2	2	1	1	1	4	2	2	2	3	4	2	2	2	02:00:00	7	08:00:00	7	0	1	0	0	0	0	0	2	0
2	1	8	2	1	5	2	2	16	1	1	1	2	3	3	4	4	3	4	4	4	4	2	3	4	3	3	3	4	4	4	2	4	4	1	4	3	00:00:00	60	05:30:00	5	3	2	0	2	0	1	3	3	2
3	1	8	2	1	2	2	2	13	1	1	1	2	2	1	3	2	2	2	2	2	2	3	3	4	2	2	2	3	3	3	3	3	2	3	3	4	02:00:00	10	06:00:00	5	1	1	2	1	1	3	1	2	1
4	1	8	2	1	5	2	2	15	1	1	1	1	1	3	1	1	2	2	1	1	1	1	1	1	1	3	3	4	1	1	4	1	1	1	1	4	23:00:00	20	09:00:00	6	2	2	1	1	0	2	2	2	1
5	0	8	2	1	3	2	2	10	0	0	0	4	2	2	4	1	1	4	3	3	4	2	2	2	3	1	1	1	2	2	2	3	3	2	3	2	01:00:00	10	07:30:00	6	0	2	2	1	3	2	2	2	1
6	1	8	2	1	2	1	2	13	1	1	0	2	2	2	3	3	1	2	3	1	2	3	3	2	2	2	3	2	2	2	1	2	3	2	4	2	01:00:00	10	05:45:00	5	1	2	1	0	0	1	1	2	0
7	0	8	2	1	3	1	2	15	1	1	1	1	1	1	1	1	1	1	2	1	2	1	1	1	1	1	2	1	1	2	1	1	1	3	2	1	02:30:00	5	08:30:00	4	2	0	2	0	0	0	0	0	0
8	1	8	2	1	2	1	2	14	1	1	0	3	2	2	4	3	1	3	2	2	2	3	2	1	4	1	2	1	3	3	1	1	2	1	2	1	12:30:00	40	06:50:00	5	1	2	1	0	0	1	1	0	0
9	1	8	2	1	4	2	2	14	0	0	0	2	2	2	2	2	1	3	2	2	2	3	3	2	3	1	1	3	3	3	2	2	2	3	3	3	00:00:00	30	11:00:00	9	1	0	0	0	0	1	1	0	0
10	0	22	1	17	2	2	2	15	0	0	0	1	1	2	1	1	1	2	1	1	1	2	1	1	1	1	4	1	1	1	1	1	1	2	2	1	01:00:00	60	03:00:00	4	3	3	1	1	0	1	1	0	1
11	1	8	2	1	5	2	2	16	1	1	0	3	2	1	3	1	2	3	2	2	3	2	3	3	2	1	1	2	2	3	1	3	2	3	3	3	12:00:00	30	08:00:00	8	2	0	1	0	0	2	1	1	0
12	0	22	1	17	1	1	1	17	0	0	0	1	1	1	2	1	1	2	2	1	2	1	1	1	2	1	3	1	1	2	1	1	3	1	1	1	12:00:00	60	06:00:00	6	3	0	0	0	0	1	1	0	0
13	1	22	1	17	1	2	2	15	1	1	0	1	3	1	3	2	1	2	3	2	2	3	3	2	1	1	2	4	3	2	1	2	2	2	3	2	02:00:00	30	08:00:00	5	1	0	0	0	0	1	0	0	0
14	1	8	2	1	5	2	2	11	0	0	0	2	1	1	2	1	1	1	1	1	1	1	1	1	2	2	2	2	2	1	1	3	2	2	3	2	10:06:00	30	10:00:00	5	0	0	0	0	0	0	0	0	0
15	1	8	2	1	3	2	1	12	1	1	0	1	1	1	2	1	1	2	1	1	2	2	1	1	1	1	1	2	1	2	1	2	2	2	2	1	01:00:00	5	07:00:00	6	1	1	1	0	0	0	1	2	0
16	1	22	1	17	4	1	1	10	1	1	0	2	2	1	2	2	1	2	3	2	2	1	2	2	1	1	2	2	2	2	2	2	3	2	3	2	23:30:00	30	05:40:00	5	3	2	3	0	0	3	2	2	0
17	0	6	1	17	4	1	1	25	1	1	0	1	1	2	2	2	3	4	3	2	3	3	3	2	2	2	2	2	2	2	1	2	2	3	2	2	11:50:00	30	06:00:00	5	2	2	2	2	2	1	2	1	2
18	0	22	1	17	5	1	2	18	1	1	1	2	2	1	2	2	2	2	2	1	2	2	2	1	1	1	1	2	2	1	1	1	4	2	4	2	01:00:00	30	10:00:00	6	1	1	0	1	2	2	1	3	1
19	0	2	1	20	5	1	1	18	0	0	0	1	1	1	1	1	1	1	1	1	1	1	1	1	1	1	2	1	1	1	1	1	1	2	2	1	23:00:00	20	05:00:00	6	1	1	0	0	0	1	0	1	0
20	0	8	2	1	5	1	2	15	1	1	0	1	2	1	1	2	1	2	2	1	2	2	1	1	1	2	2	2	2	1	1	1	2	2	1	1	00:30:00	30	06:00:00	6	1	1	1	0	0	1	1	0	0
21	0	6	1	17	4	2	2	16	0	0	0	2	2	1	2	2	1	2	1	1	1	2	2	2	1	1	3	2	2	1	1	1	2	2	2	1	03:00:00	30	06:30:00	6	2	1	0	0	0	0	0	1	0
22	1	8	2	1	3	2	2	12	0	0	0	1	1	2	2	1	1	2	2	1	1	2	1	2	1	1	2	2	2	1	1	1	2	1	3	2	01:00:00	10	08:00:00	6	1	0	0	0	0	1	1	2	0
23	0	8	2	1	3	1	1	11	1	1	0	2	2	1	1	1	1	2	2	1	2	2	3	3	2	2	2	3	2	2	1	2	2	2	3	2	02:30:00	30	06:00:00	6	2	3	1	0	0	2	2	2	0
24	1	2	1	20	5	1	1	12	0	0	0	1	1	2	1	1	1	1	1	1	2	2	2	2	1	1	1	1	2	2	2	1	1	1	1	1	00:00:00	30	08:30:00	9	1	1	1	0	0	1	1	0	0
25	1	2	1	20	5	2	2	17	1	1	1	2	2	1	3	3	1	2	2	2	3	2	3	2	1	1	2	2	2	2	1	2	3	2	3	3	12:30:00	60	08:00:00	7	2	1	1	2	0	2	1	1	2
26	1	3	2	1	4	1	1	13	0	0	0	1	1	1	1	1	1	2	1	1	1	1	1	1	1	1	3	2	1	2	1	1	2	2	2	1	02:00:00	120	10:00:00	7	2	1	0	0	0	0	0	0	0
27	0	8	2	1	5	1	2	14	0	0	0	2	2	1	1	1	1	2	1	2	2	2	2	3	2	1	3	3	3	4	1	2	4	1	4	2	00:00:00	30	09:00:00	7	2	2	1	0	0	1	1	2	0
29	1	5	1	16	3	2	1	14	0	0	0	1	2	1	2	1	2	2	2	1	1	1	2	2	1	2	2	3	3	3	1	2	2	2	3	4	01:00:00	20	07:00:00	6	2	1	0	0	0	1	2	1	0
31	1	8	2	1	5	2	2	14	0	0	0	3	4	2	4	3	2	4	2	2	2	2	4	3	1	2	4	4	3	3	2	3	4	4	3	2	12:30:00	60	07:00:00	5	3	2	0	2	0	1	1	2	2
32	1	5	1	16	3	2	2	20	0	0	0	1	2	1	1	1	1	2	3	1	1	1	2	2	4	2	2	1	1	2	1	1	2	1	2	1	01:00:00	10	06:30:00	4	1	0	2	0	0	2	0	1	0
33	1	8	2	1	5	2	2	12	1	1	1	1	2	1	2	1	1	3	1	1	1	2	1	1	1	1	1	1	1	1	1	1	2	1	2	1	00:00:00	15	09:00:00	9	0	0	1	0	2	2	1	0	0
34	1	8	2	1	5	1	2	12	0	0	0	2	2	2	2	2	2	2	2	2	2	2	2	3	2	2	2	2	2	2	1	2	2	2	2	2	02:00:00	120	11:00:00	9	2	2	2	1	0	0	1	2	1
35	0	20	2	4	4	1	2	15	0	0	0	2	3	1	3	1	2	2	1	1	2	1	4	1	3	1	1	1	2	3	1	2	4	3	2	3	02:00:00	3	09:00:00	8	0	1	2	0	0	1	0	0	0
36	1	3	1	16	2	2	2	16	0	0	0	3	2	4	3	2	2	2	4	2	1	2	2	3	4	2	1	2	2	2	2	2	2	2	3	2	12:23:00	20	07:15:00	6	1	3	1	3	3	2	1	0	3
37	1	20	2	4	4	2	1	15	0	0	0	1	2	1	1	1	1	2	2	1	1	1	1	1	1	1	1	1	1	2	1	1	1	1	2	2	11:00:00	5	09:00:00	7	0	1	1	0	0	0	0	0	0
38	0	13	1	16	3	1	2	10	1	1	0	2	2	1	2	1	1	2	1	3	2	1	2	1	1	1	2	2	2	2	1	1	2	2	2	1	03:00:00	5	09:00:00	6	0	0	0	0	0	1	0	2	0
40	0	20	2	4	4	1	2	20	1	1	1	1	1	1	2	1	1	2	2	1	1	2	1	1	2	2	2	3	2	2	1	1	2	1	1	1	23:30:00	30	06:00:00	6	1	1	1	0	0	1	0	0	0
41	1	5	1	16	4	2	1	17	0	0	0	1	2	1	2	1	1	1	2	1	1	1	2	1	2	1	1	1	2	1	2	2	1	2	2	1	12:00:00	10	08:00:00	8	0	1	1	0	0	1	0	0	0
42	0	8	1	15	3	1	2	15	0	0	0	1	1	1	1	1	1	1	2	1	1	1	1	1	1	1	1	1	1	1	1	1	2	2	1	1	11:00:00	10	09:00:00	10	0	0	0	0	0	0	0	0	0
43	0	8	1	15	1	1	1	14	1	1	1	2	2	2	2	3	3	3	2	2	3	2	4	1	1	3	4	4	2	1	1	3	3	1	2	2	01:30:00	180	05:00:00	4	3	3	3	0	0	0	3	1	0
44	0	3	1	15	4	2	2	12	1	1	0	2	1	1	4	2	1	1	1	2	2	2	4	2	1	2	4	3	3	3	2	2	3	3	3	4	03:00:00	30	11:00:00	6	3	1	1	1	1	3	2	2	1
45	1	20	2	4	4	1	1	15	0	0	0	2	2	1	1	1	1	1	2	1	1	1	1	2	1	3	1	2	1	1	1	1	2	1	1	1	02:00:00	5	08:00:00	8	0	1	1	0	0	1	2	0	0
46	0	8	1	15	3	2	2	15	1	1	1	2	2	1	2	2	3	3	3	1	3	3	4	4	3	1	2	1	4	2	1	2	4	2	2	2	11:59:00	30	07:00:00	5	2	1	2	3	2	2	1	2	3
47	0	24	2	4	5	1	1	16	0	0	0	1	1	1	2	2	3	2	1	2	2	2	1	1	1	1	1	1	1	2	1	1	2	2	3	2	03:00:00	30	07:00:00	3	1	1	2	0	0	2	2	0	0
49	0	8	1	15	5	2	2	14	0	0	0	2	1	1	2	1	1	1	1	1	2	2	2	2	1	1	2	3	2	2	2	1	1	2	3	3	02:00:00	30		7	3	2	0	0	0	1	0	0	0
50	1	3	1	15	3	1	1	16	0	0	0	1	1	1	1	1	1	1	1	1	1	1	1	1	1	1	1	1	1	1	1	1	1	1	1	1	10:00:00	10	00:00:00	10	0	0	0	0	0	0	0	0	0
51	1	8	2	1	4	2	2	18	1	1	1	3	4	3	3	2	2	2	1	1	2	3	3	4	1	2	1	4	4	4	2	2	3	3	4	4	00:00:00	30	06:06:00	6	1	2	0	1	0	0	3	1	1
52	1	5	1	16	4	2	1	15	0	0	0	1	1	1	1	1	1	1	2	1	1	1	1	1	1	1	1	1	1	1	1	1	1	1	1	1	10:00:00	20	05:20:00	6	1	0	1	0	0	0	1	0	0
53	1	8	2	1	5	2	2	20	0	0	0	1	1	1	1	1	1	1	2	1	1	1	1	1	2	1	1	1	1	1	1	1	1	1	2	1	11:00:00	2	08:30:00	8	0	0	0	0	0	0	0	0	0
54	1	20	2	4	5	2	2	9	1	1	1	2	1	3	3	2	3	3	2	1	3	2	3	2	2	2	2	2	3	3	2	3	4	1	4	2	02:00:00	30	08:00:00	4	2	1	1	0	0	2	0	1	0
55	1	20	2	4	4	2	1	18	1	1	0	1	2	3	3	3	1	3	3	1	2	2	2	3	1	1	3	2	2	1	1	1	3	3	2	1	12:00:00	60	07:30:00	6	2	1	0	2	0	2	0	0	2
57	1	8	2	1	3	2	2	16	1	1	1	2	3	4	4	3	2	4	4	3	4	4	4	3	4	1	4	4	4	4	4	4	4	4	4	4	12:00:00	120	09:00:00	6	3	3	2	2	0	2	3	3	2
58	1	20	2	4	4	2	2	16	1	1	1	4	3	2	4	2	3	4	2	3	3	4	4	4	4	3	3	3	2	3	1	2	3	3	4	3	02:10:00	3	05:00:00	3	0	2	1	2	3	3	2	1	2
60	1	8	1	15	3	2	1	16	0	0	0	1	1	1	1	1	1	1	1	1	1	1	1	1	1	2	1	1	2	1	1	1	1	2	1	1	11:30:00	30	06:30:00	6	0	1	0	1	0	0	0	1	1
61	1	20	2	5	5	2	2	18	1	1	1	1	1	1	1	2	1	1	2	1	1	1	1	1	1	1	1	1	1	1	1	1	2	1	1	1	11:30:00	10	08:00:00	8	0	1	1	1	0	1	0	3	1
62	1	8	2	1	3	2	2	12	1	0	1	2	2	1	3	1	2	3	2	3	3	3	3	2	1	2	3	3	3	3	2	3	3	4	4	4	03:00:00	45	10:30:00	6	3	1	0	0	0	1	0	1	0
63	0	20	2	4	3	1	1	20	0	0	0	1	2	1	1	1	1	1	2	1	1	1	1	1	1	1	2	1	1	2	1	1	2	1	2	1	09:00:00	15	06:00:00	6	0	1	2	0	0	0	0	0	0
65	0	13	2	5	4	1	2	25	1	1	1	2	1	2	2	1	2	2	2	2	2	2	1	1	3	2	3	2	1	1	1	1	2	1	1	1	01:30:00	10	05:00:00	4	0	2	0	0	0	1	0	0	0
67	0	8	1	15	2	1	2	10	0	0	0	1	1	1	1	1	1	1	1	1	1	1	1	1	1	1	1	2	1	1	1	1	1	1	1	1	11:30:00	10	06:00:00	6	1	1	1	0	0	1	1	1	0
68	1	8	2	1	2	2	2	14	1	1	1	2	2	2	2	2	1	2	1	1	2	2	2	2	2	1	1	2	2	2	1	1	2	1	2	1	12:00:00	10	06:30:00	6	0	2	1	0	0	1	1	2	0
70	1	8	1	15	3	2	1	16	1	1	1	1	4	3	3	2	2	3	3	2	2	2	3	2	3	3	2	3	4	4	1	4	4	3	3	3	01:00:00	60	07:00:00	6	3	2	1	0	0	3	2	3	0
71	0	8	1	15	5	2	1	14	1	1	1	1	1	1	1	2	1	2	1	1	2	1	1	1	1	1	2	2	1	1	1	1	1	1	1	1	12:00:00	10	08:08:00	8	0	0	0	0	0	1	0	0	0
72	0	20	2	4	5	1	1	16	0	0	0	1	2	1	2	1	1	2	1	1	1	1	2	1	1	1	3	2	2	1	1	1	2	1	1	1	11:00:00	20	05:00:00	5	0	1	1	0	0	1	0	0	0
73	0	8	2	1	1	2	2	13	1	1	1	1	2	2	3	4	1	4	3	2	3	1	2	2	1	1	3	3	2	1	1	2	4	2	4	1	12:30:00	20	07:10:00	7	1	2	0	0	0	0	0	3	0
75	1	8	1	15	1	2	1	14	1	1	0	1	2	1	2	2	1	2	3	2	2	2	2	4	1	2	2	1	2	2	2	2	3	2	3	1	12:00:00	10	06:00:00	5	2	1	0	0	0	0	0	1	0
77	1	8	1	15	3	2	2	18	0	0	0	1	1	1	1	1	1	1	2	1	1	1	1	1	1	1	1	1	1	1	1	1	2	1	1	1	11:30:00	5	07:00:00	7	0	0	0	0	0	0	0	0	0
78	0	15	2	27	1	1	1	13	0	0	0	1	3	1	3	2	1	3	3	1	2	4	3	2	1	1	1	4	3	3	3	4	3	3	3	4	23:00:00	20	06:00:00	6	2	3	0	0	0	0	1	0	0
80	1	15	2	27	1	1	1	13	0	0	0	2	1	1	2	1	1	1	1	1	2	1	1	2	1	1	2	2	2	2	1	2	2	2	2	2	12:30:00	20	08:00:00	7	1	1	0	0	0	1	1	1	0
81	1	26	2	27	1	2	2	13	1	1	0	2	4	1	3	3	2	4	4	3	3	2	4	4	4	1	4	4	4	4	4	4	4	4	4	4	04:00:00	60	06:30:00	2	3	3	3	3	0	3	3	3	3
82	1	20	2	27	1	1	1	11	0	0	0	1	2	1	2	1	2	1	3	1	2	1	1	3	1	1	1	1	2	1	1	1	3	1	1	2	23:30:00	4	08:00:00	8	0	0	0	0	0	0	0	0	0
83	1	15	2	27	1	2	2	12	0	0	0	2	2	1	3	2	2	3	2	2	3	2	4	4	3	4	4	3	4	3	2	3	4	4	4	3	03:00:00	60	08:00:00	4	2	2	1	1	1	2	2	2	1
87	1	20	2	4	5	2	2	18	1	1	1	2	3	3	3	3	1	3	4	3	3	3	1	3	1	1	1	2	3	3	1	3	3	3	3	2	01:00:00	30	07:30:00	6	3	3	3	0	0	1	1	1	0
88	0	20	1	13	4	1	2	12	1	1	0	1	1	2	3	2	1	3	2	1	3	1	1	1	1	1	2	1	1	1	1	2	3	1	2	1	00:00:00	45	08:00:00	6	2	1	1	0	0	3	0	2	0
89	1	20	2	4	1	1	1	15	0	0	0	2	2	2	2	1	1	2	2	1	1	2	1	3	1	2	2	1	2	2	1	1	2	1	2	1	11:45:00	15	06:10:00	5	2	1	2	0	0	0	0	1	0
91	1	20	2	4	1	2	2	12	0	0	0	3	2	1	3	4	1	1	2	3	3	1	1	2	1	3	3	2	2	3	2	2	4	2	4	2	12:30:00	30	07:00:00	6	1	0	0	1	0	0	0	1	1
92	1	15	2	27	1	2	2	12	0	0	0	1	1	2	1	1	1	1	2	1	1	1	1	1	1	1	1	1	1	1	1	1	2	1	1	1	12:30:00	1	06:30:00	6	0	0	0	0	0	0	0	0	0
93	0	20	2	4	1	1	2	9	0	0	0	1	1	2	2	1	1	1	2	1	2	2	1	1	1	1	1	1	1	1	1	2	4	1	1	4	11:30:00	30	06:30:00	7	0	2	2	0	0	1	1	3	0
95	0	15	2	27	1	1	2	13	0	0	0	1	2	2	2	1	1	2	1	1	2	1	2	1	1	1	1	1	1	1	1	2	1	2	2	1	23:30:00	60	09:00:00	7	2	1	0	0	0	0	0	0	0
96	1	20	2	4	1	1	1	13	1	1	0	1	2	1	2	1	1	2	1	1	1	1	1	2	1	2	1	2	2	1	1	1	2	2	1	2	23:00:00	40	06:30:00	6	1	1	0	0	0	1	2	0	0
98	1	15	2	36	1	2	2	10	1	1	0	3	3	2	3	3	2	3	2	2	3	3	3	2	1	1	1	3	3	3	3	3	3	3	3	3	12:30:00	15	07:00:00	7	0	0	0	0	0	1	0	0	0
99	1	15	2	27	3	2	2	11	1	1	1	2	2	3	3	2	2	2	4	1	2	3	3	4	2	2	4	3	3	3	1	2	4	4	3	2	03:30:00	45	07:00:00	4	2	0	1	1	1	2	2	3	1
100	1	15	2	36	2	1	1	10	0	1	0	2	1	1	1	1	2	2	2	2	2	2	1	1	2	2	2	2	1	1	2	2	3	2	2	1	01:00:00	5	07:50:00	6	0	0	1	0	0	0	0	1	0
101	1	8	2	1	1	1	1	14	1	1	1	2	2	1	2	2	2	2	3	2	3	2	2	3	1	2	2	2	2	2	2	2	3	2	3	3	04:00:00	180	09:00:00	3	1	1	2	2	1	1	1	0	2
102	0	8	1	15	5	1	1	16	1	0	0	1	1	1	1	1	1	1	2	1	1	1	1	1	1	1	2	1	1	1	1	1	1	1	1	1	01:00:00	20	07:00:00	12	0	0	0	0	0	0	2	0	0
104	0	8	1	15	2	1	1	13	1	1	0	1	1	1	1	1	1	1	2	1	1	1	1	1	1	1	1	2	1	1	1	1	1	1	1	2	00:30:00	5	09:00:00	9	0	1	0	0	0	0	0	0	0
106	1	20	1	13	3	1	1	26	0	0	0	1	2	2	2	1	1	2	2	1	1	2	1	1	2	1	3	2	2	2	1	1	2	2	2	2	12:00:00	30	09:00:00	8	2	2	2	2	0	1	1	0	2
107	0	20	2	4	3	1	2	12	1	1	1	2	3	2	4	4	4	4	3	3	4	3	4	4	1	1	1	2	2	2	2	1	3	4	3	4	11:30:00	3	07:30:00	7	0	0	0	0	0	3	1	2	0
109	1	20	2	4	5	2	2	12	0	0	0	2	2	1	2	1	1	1	2	1	1	2	2	2	1	1	2	2	2	2	1	2	2	2	2	2	03:30:00		07:30:00	4	2	1	1	0	0	1	1	1	0
111	1	15	2	36	1	2	2	14	1	1	1	3	4	2	3	2	3	4	3	2	3	4	4	1	2	1	1	2	2	2	2	2	4	2	4	2	10:00:00	10	07:00:00	8	2	3	3	1	0	1	1	2	1
113	1	8	1	15	5	2	2	15	0	0	0	1	2	2	1	1	1	2	2	1	2	2	2	2	1	1	2	2	2	1	1	1	2	2	2	1	12:00:00	15	08:00:00	8	0	1	0	0	0	0	0	0	0
116	1	8	2	27	1	2	2	10	1	1	0	2	2	1	3	1	1	2	2	1	2	1	1	1	4	1	2	1	1	1	1	1	3	1	4	1	12:00:00	30	07:00:00	5	1	0	0	0	0	0	0	0	0
118	0	15	2	36	2	2	2	12	1	1	1	2	2	2	3	2	1	3	3	3	3	3	3	4	1	1	3	2	3	3	2	3	2	1	1	3	00:01:00	15	06:20:00	6	1	1	1	1	0	1	1	2	1
119	1	20	2	5	1	1	1	18	0	0	0	1	1	2	1	1	1	2	2	1	1	1	1	2	1	2	1	1	1	1	1	1	2	1	1	1	10:00:00	1	08:00:00	8	0	0	0	0	0	1	0	1	0
120	1	15	2	27	1	1	2	12	1	1	0	3	2	2	3	2	2	3	4	2	3	3	2	2	3	1	1	1	1	1	1	1	1	3	2	1	00:20:00	80	09:00:00	8	3	1	1	0	0	2	0	1	0
121	1	5	2	36	1	1	2	16	1	1	0	1	2	2	3	2	3	3	2	1	1	2	2	4	1	2	2	4	3	2	2	2	2	2	1	3	12:50:00	10	07:45:00	5	0	1	0	2	0	1	2	1	2
123	1	15	2	36	4	2	2	14	0	0	0	2	2	2	4	3	2	4	3	2	4	2	4	3	1	1	4	3	3	2	1	3	4	3	4	2	03:00:00	60	06:20:00	3	3	0	0	0	0	1	0	1	0
124	0	15	2	36	3	1	1	7	0	0	0	1	1	2	2	2	1	2	2	2	2	1	1	1	1	1	2	1	1	1	2	2	2	1	1	2	00:30:00	30	07:00:00	6	1	1	0	0	0	1	1	3	0
126	0	15	2	36	2	2	2	15	1	1	0	1	1	1	2	1	1	3	3	1	2	2	2	1	1	1	2	3	1	1	1	3	2	1	3	2	01:30:00	40	09:40:00	9	1	0	0	0	0	1	1	1	0
129	0	22	1	17	1	1	1	16	0	0	0	1	2	2	2	2	2	2	1	1	2	2	2	1	3	1	1	1	1	2	1	1	2	2	2	1	01:00:00	5	07:00:00	6	0	0	0	0	0	1	1	0	0
130	0	15	2	36	1	1	2	14	0	0	0	1	1	1	2	1	1	1	1	1	2	2	2	1	1	1	1	2	1	1	1	2	2	2	2	1	00:00:00	10	07:00:00	7	0	0	1	0	0	0	0	0	0
131	1	15	2	36	2	2	2	16	0	0	0	3	4	1	3	2	1	1	2	3	3	3	3	4	3	1	1	4	4	4	2	3	3	3	3	4	23:30:00	15	08:00:00	7	1	1	1	1	0	3	2	1	1
132	1	15	2	36	2	2	2	15	0	0	0	1	1	1	1	1	1	2	1	1	1	2	2	3	2	1	1	3	3	3	2	1	2	3	3	3	03:00:00	15	07:45:00	5	0	0	0	0	0	1	0	2	0
133	0	15	2	36	1	1	1	12	0	0	0	1	1	1	1	1	1	1	1	1	1	1	1	1	1	3	3	1	1	2	1	1	2	1	1	1	23:00:00	30	06:00:00	8	0	0	1	0	0	0	0	0	0
134	1	7	2	36	2	2	2	13	0	0	0	1	1	2	3	3	1	2	1	1	3	3	3	2	2	3	1	1	2	3	2	3	4	3	2	3	23:00:00	15	07:30:00	8	1	1	0	0	0	0	1	1	0
135	1	15	2	36	2	1	2	13	0	0	0	1	1	1	2	1	1	1	1	1	1	1	2	1	1	1	1	1	1	1	1	1	1	1	1	1	12:00:00	10	06:00:00	6	0	0	3	0	0	3	0	0	0
136	1	15	2	36	1	2	2	14	1	1	1	2	1	1	2	1	1	2	2	1	2	2	1	2	1	2	2	3	2	2	1	2	3	1	1	2	12:30:00	30	07:30:00	5	2	1	0	0	0	2	0	1	0
137	0	4	1	14	3	1	1	15	1	1	0	2	2	1	3	3	1	4	2	1	3	1	1	4	1	1	1	1	1	4	1	1	4	2	1	1	22:00:00	3	06:00:00	8	0	3	1	3	1	0	0	0	3
138	0	23	1	14	3	2	2	13	1	1	0	1	1	1	3	2	1	3	3	1	1	3	1	1	1	1	1	3	2	3	1	1	1	1	1	1	23:00:00	5	07:00:00	8	0	0	0	0	0	0	0	0	0
139	1	15	2	36	1	2	2	15	1	1	1	1	1	1	2	1	1	3	4	1	4	1	2	1	1	1	1	2	1	1	1	1	4	3	4	2	12:30:00	40	10:30:00	9	3	0	0	0	0	0	1	1	0
140	1	15	2	36	3	2	1	16	1	1	1	1	1	1	1	1	1	1	1	1	1	2	1	2	4	2	1	1	3	3	1	1	1	3	1	1	01:00:00	30	07:00:00	6	1	0	3	0	0	0	0	0	0
141	1	15	2	36	3	1	1	12	0	0	0	1	1	1	2	1	1	2	1	1	1	1	1	1	2	1	1	1	1	1	1	1	3	1	1	1	01:00:00	10	00:00:00	6	0	0	0	0	0	2	0	0	0
142	1	20	2	4	1	1	1	15	0	0	0	2	2	2	2	2	2	2	2	2	2	2	2	2	2	2	2	2	2	2	2	2	2	2	2	2	12:00:00	1	11:00:00	6	2	2	2	2	2	2	2	2	2
143	1	15	2	36	2	1	2	12	0	0	0	1	1	1	2	1	1	1	1	1	1	1	2	1	1	1	2	2	2	2	1	1	2	1	3	1	12:45:00	5	09:15:00	8	1	0	0	0	0	1	1	1	0
144	0	4	1	14	4	1	2	14	0	0	0	1	2	1	2	1	1	3	2	1	2	1	2	1	1	1	1	1	1	2	1	1	2	1	3	1	23:30:00	10	06:30:00	6	0	0	0	0	0	1	0	0	0
145	0	20	2	4	1	1	1	14	0	0	0	2	2	2	4	2	1	3	2	1	3	2	2	1	1	1	1	3	2	3	1	2	3	3	1	2	02:30:00	10	07:30:00	5	0	0	0	1	1	2	1	0	1
147	1	15	2	36	1	2	2	12	1	1	0	1	3	2	2	2	1	1	3	3	1	2	1	1	4	2	1	3	1	4	2	2	1	2	3	3	12:00:00	3	07:35:00	4	3	0	0	0	0	1	0	2	0
148	0	20	2	4	1	1	1	18	1	1	1	1	1	1	1	1	1	1	1	1	1	1	1	1	1	1	1	1	1	1	1	1	1	1	1	1	12:00:00	60	07:00:00	5	0	0	0	0	0	0	0	0	0
150	1	3	2	36	3	2	2	12	1	1	1	3	3	1	2	3	2	2	2	2	2	2	3	3	4	1	2	3	3	3	1	2	3	3	3	2	02:30:00	15	07:40:00	5	2	1	1	1	1	2	2	2	1
151	1	15	2	36	2	1	2	16	0	0	0	1	1	1	2	3	1	3	2	1	2	2	2	1	1	1	1	1	1	1	1	1	2	1	3	1	11:45:00	30	07:25:00	8	0	0	0	0	0	1	0	0	0
152	0	20	2	5	1	1	1	10	1	0	0	1	1	1	1	1	1	1	2	1	2	1	2	1	1	1	2	2	2	1	1	1	1	1	2	3	02:00:00	5	07:00:00	7	0	0	0	0	0	0	0	1	0
153	1	4	1	14	3	2	2	23	1	1	0	2	2	1	1	2	1	1	1	1	1	2	2	2	1	1	1	2	1	1	1	1	2	2	3	1	02:00:00	10	07:20:00	6	0	1	2	0	0	1	0	0	0
154	1	8	1	15	3	1	1	18	0	0	0	2	3	2	2	2	1	2	1	1	2	3	2	4	2	2	3	3	3	3	2	2	3	2	2	2	08:30:00	20	05:15:00	8	2	3	2	2	1	1	1	2	2
155	0	20	2	4	1	1	1	16	0	0	0	1	1	1	1	2	1	1	1	1	1	1	1	1	1	1	1	2	1	1	1	1	1	1	2	1	22:00:00	5	07:30:00	7	0	0	1	0	0	0	0	0	0
156	1	15	2	36	2	1	2	14	1	1	0	2	2	2	2	1	1	1	1	1	1	2	2	3	1	1	1	2	1	1	1	1	2	2	2	1	02:00:00	10	08:00:00	8	0	1	0	1	0	1	0	1	1
157	1	15	2	36	4	2	2	14	0	0	0	1	3	1	3	3	2	3	2	2	2	2	2	2	2	1	1	3	2	3	1	1	3	1	3	2	11:59:00	10	07:00:00	6	0	0	0	0	0	0	0	0	0
158	1	15	2	36	5	1	2	16	0	0	0	2	2	2	4	4	3	4	3	4	3	2	4	4	1	2	3	3	4	4	4	4	4	3	3	4	04:00:00	30	09:30:00	5	0	0	0	0	0	0	0	0	0
159	0	20	2	4	5	1	1	15	1	1	0	2	2	1	2	2	2	2	3	1	2	2	3	1	1	1	4	2	2	2	1	1	3	4	4	2	03:00:00	120	08:00:00	6	3	3	3	0	1	0	0	2	0
160	0	20	2	4	1	1	1	13	0	0	0	1	2	1	2	2	2	2	1	1	2	1	1	1	1	1	1	2	1	1	1	1	2	2	3	1	23:59:00	5	06:30:00	6	0	0	1	0	0	3	3	0	0
161	1	12	2	36	2	2	2	14	0	0	0	1	2	1	2	1	1	1	2	1	1	1	1	1	1	1	1	1	1	1	1	1	1	1	1	1	12:30:00	10	09:00:00	8	1	2	3	1	2	1	0	0	1
162	1	15	2	36	4	2	2	10	0	0	0	1	1	1	1	1	1	2	2	1	2	1	1	1	1	1	1	1	1	1	1	1	2	1	1	1	01:00:00	1	07:00:00	5	0	0	1	0	0	0	0	1	0
163	1	15	2	36	4	2	2	15	1	1	1	1	1	2	3	2	2	4	4	2	4	2	3	3	2	1	3	2	1	1	1	3	3	2	3	2	00:02:00	20	00:08:00	4	1	1	0	2	0	2	0	2	2
164	0	15	2	36	2	1	1	12	0	0	0	2	2	1	2	2	1	2	1	1	2	1	2	1	1	1	3	2	1	1	1	2	2	1	2	1	01:40:00	120	07:45:00	8	2	0	3	1	0	2	1	2	1
165	0	20	2	4	1	1	1	15	0	0	0	1	4	1	4	3	1	3	2	1	4	1	1	1	1	1	1	1	1	1	1	1	4	1	1	1	10:00:00	15	06:00:00	8	0	1	2	0	0	0	0	1	0
166	1	2	2	36	2	2	2	13	1	1	0	2	3	1	4	2	2	3	3	3	4	2	2	3	2	3	3	2	2	3	2	2	3	2	4	4	01:00:00	30	11:00:00	5	3	0	1	2	0	1	2	0	2
167	1	4	1	14	3	1	2	13	1	1	0	2	2	1	2	1	1	2	3	1	2	2	1	3	1	2	3	2	2	2	1	2	2	2	3	1	03:00:00	30	11:00:00	5	1	1	0	0	0	1	2	1	0
168	1	4	1	14	3	2	2	17	0	0	0	1	1	1	1	2	1	1	1	1	1	2	1	1	1	1	2	1	1	1	1	2	1	1	2	1	01:00:00	20	08:30:00	7	0	0	0	0	0	0	0	0	0
169	1	15	2	36	3	2	2	12	1	1	1	2	1	1	2	2	1	2	2	1	2	1	2	2	1	2	2	2	2	3	1	2	1	2	2	2	00:00:00	30	07:00:00	5	2	1	0	0	0	1	0	3	0
170	1	15	2	36	1	2	2	12	1	1	1	1	1	1	2	1	1	2	2	1	1	2	2	3	1	2	2	1	2	1	1	1	2	2	3	2	23:00:00	60	10:00:00	8	2	0	0	0	0	0	2	1	0
171	1	15	2	36	4	1	1	15	1	1	0	2	2	2	3	2	2	4	2	2	4	4	4	4	3	1	4	2	2	3	2	3	4	3	4	2	01:30:00	20	07:30:00	5	1	3	3	0	0	3	0	1	0
172	1	15	2	36	2	1	1	15	1	1	1	1	2	1	2	1	1	2	2	2	2	2	1	2	1	1	2	2	2	2	1	1	3	3	4	1	00:00:00	15	07:00:00	6	1	1	1	0	0	2	1	1	0
173	0	15	1	24	5	1	2	15	0	0	0	1	2	1	2	2	2	2	2	1	2	2	1	1	2	1	2	1	1	1	2	1	2	2	2	1	01:00:00	15	08:30:00	8	1	1	0	1	1	0	0	0	1
174	0	15	2	36	3	1	1	16	0	0	0	1	1	2	2	1	1	1	2	1	2	1	1	1	2	1	1	1	1	2	1	1	1	2	2	2	10:00:00	10	02:50:00	5	2	1	1	2	0	1	2	0	2
175	1	15	2	36	2	1	1	13	0	0	0	2	3	1	2	1	1	1	1	1	1	3	3	3	1	1	3	3	1	1	1	1	1	3	3	3	01:00:00	12		99999	1	0	0	0	0	0	0	0	0
176	0	2	1	20	1	2	1	15	0	0	0	4	4	4	4	4	4	4	4	4	2	4	4	4	4	4	4	4	4	4	4	4	4	4	4	4	01:00:00	15	09:00:00	7	0	0	0	0	0	0	0	0	0
179	1	15	2	36	4	2	1	15	1	1	1	1	2	1	2	2	2	2	2	1	3	2	1	2	3	2	2	1	1	1	1	1	2	2	2	1	01:00:00	30	08:00:00	5	2	1	1	2	0	2	1	2	2
180	1	1	2	36	2	2	1	12	1	1	1	1	1	1	2	1	1	2	2	1	1	2	1	1	1	2	1	1	1	1	1	1	2	2	1	1	23:00:00	5	07:00:00	6	1	0	0	0	0	0	0	1	0
182	1	15	2	36	3	1	1	12	0	0	0	2	2	1	2	2	2	2	2	1	2	1	2	2	2	2	2	1	2	1	1	1	2	2	1	1	23:00:00	30	11:00:00	9	1	1	1	1	0	1	1	1	1
184	1	7	2	36	4	2	2	15	1	1	0	1	1	1	1	1	1	2	1	1	1	1	1	2	1	1	1	2	1	1	1	1	1	1	1	1	10:00:00	10	06:00:00	8	0	0	0	0	0	0	0	0	0
185	0	2	1	20	2	1	1	15	0	0	0	2	1	1	2	2	1	1	2	1	1	2	2	2	1	2	2	3	2	3	3	2	2	1	1	1	12:30:00	15		6	2	0	1	1	0	0	2	1	1
187	1	15	2	36	1	2	1	12	0	0	0	2	3	1	2	1	1	2	3	1	1	2	1	2	1	1	2	1	2	2	1	1	2	1	3	2	12:00:00	10	07:30:00	6	1	3	1	0	0	2	2	0	0
188	1	15	2	36	3	2	2	14	0	0	0	2	3	1	3	2	1	2	2	1	2	2	3	4	1	2	1	1	4	4	2	2	2	2	2	4	00:30:00	10	07:40:00	7	0	2	2	0	1	2	0	0	0
189	0	2	1	20	4	1	1	8	0	0	0	2	1	1	1	2	1	2	2	1	1	1	1	1	1	2	1	1	1	1	1	1	1	2	1	1	12:00:00	15	11:00:00	9	0	0	0	1	0	0	0	0	1
190	1	4	1	14	3	1	1	16	1	1	0	2	2	1	2	1	1	2	2	2	2	1	2	3	1	1	2	2	3	3	2	3	3	3	2	3	23:00:00	30	06:00:00	4	2	3	1	1	1	1	1	2	1
191	0	15	2	36	1	1	2	16	1	1	1	1	1	1	1	2	1	1	1	1	1	2	1	1	2	1	1	2	1	2	1	2	2	1	1	2	23:30:00	3	07:00:00	6	0	0	0	0	0	1	1	0	0
192	1	15	2	36	2	1	2	14	1	0	0	2	2	1	2	2	1	2	3	1	1	1	2	2	1	1	1	1	2	1	1	1	3	2	2	1	11:00:00	10	07:00:00	8	1	3	1	2	0	2	1	1	2
193	0	4	1	14	3	2	2	14	0	0	0	1	1	1	1	2	1	1	2	1	2	1	2	1	1	1	2	2	2	2	1	1	1	3	2	2	01:30:00	50	18:00:00	5	2	1	0	0	0	0	1	0	0
194	1	2	1	20	3	2	1	15	0	0	0	1	2	1	1	1	1	1	2	1	1	2	1	2	1	1	1	2	2	1	1	1	2	1	1	1	12:00:00	30	09:00:00	9	1	1	2	0	0	1	1	1	0
196	1	20	2	4	1	1	1	12	0	0	0	1	1	2	1	1	1	1	3	1	2	2	1	2	1	1	1	1	2	1	1	1	2	1	2	1	02:30:00	30	09:45:00	6	3	2	1	0	0	2	2	3	0
197	0	15	2	27	1	1	1	13	0	0	0	1	1	1	3	2	1	3	3	1	1	1	2	1	1	1	2	1	1	1	1	1	3	1	3	1	00:00:00	45	06:30:00	6	2	1	0	1	1	1	1	1	1
198	1	22	1	17	5	1	2	19	1	1	1	1	1	1	1	1	1	1	1	1	1	1	1	3	1	1	1	1	1	1	1	1	2	2	2	1	11:30:00	10	03:00:00	6	0	1	1	0	0	1	1	0	0
199	1	5	1	16	2	2	2	12	1	1	1	1	1	1	2	2	1	1	2	1	1	2	1	3	1	1	1	2	1	2	1	1	3	2	3	1	03:00:00				0	0	0	0	0	1	0	0	0
200	0	2	1	20	2	2	2	17	1	0	1	2	2	2	2	3	1	2	3	2	2	2	3	1	1	1	1	2	2	3	1	2	3	2	2	1	12:00:00	10	06:00:00	5	1	1	0	0	0	0	0	1	0
201	0	23	1	23	3	2	2	21	0	0	0	1	1	1	1	1	1	1	1	1	1	1	1	1	1	1	1	1	1	1	1	3	2	2	2	3	00:00:00	15	08:00:00	6	0	0	2	1	2	2	3	2	1
202	1	5	1	16	2	2	2	16	0	1	0	3	4	2	3	2	1	2	2	3	2	3	3	3	2	1	4	3	3	2	1	2	3	3	3	3	02:30:00	50	08:00:00	3	3	1	1	0	0	0	0	1	0
203	0	5	1	16	5	1	1	20	0	0	0	1	1	1	1	1	1	2	1	1	1	1	1	1	1	2	1	1	1	1	1	1	1	1	1	1	23:00:00	10	06:30:00	7	0	1	1	0	0	0	0	0	0
206	1	4	1	14	5	2	2	15	0	0	0	1	2	1	2	1	1	1	3	1	1	1	1	3	1	2	2	2	2	2	1	1	2	2	2	1	03:00:00	60	10:00:00	8	1	0	0	0	0	1	1	0	0
207	1	2	1	20	2	2	2	22	0	0	0	2	2	2	2	2	2	2	2	2	2	2	2	2	3	2	3	2	2	2	1	2	2	2	2	1	00:00:00	30	09:00:00	5	3	3	2	0	1	1	2	1	0
208	1	2	1	20	2	2	2	13	1	1	0	1	2	1	1	1	1	2	2	1	2	3	2	1	2	1	2	1	1	1	1	2	2	1	1	1	11:00:00	20	09:00:00	9	1	2	0	0	0	1	0	3	0
209	0	15	2	36	3	2	2	16	0	0	0	3	3	1	4	3	1	4	2	3	3	4	4	4	1	3	4	4	4	4	2	4	4	4	4	4	01:30:00	40		6	3	0	3	3	3	3	1	1	3
210	0	4	1	14	1	1	1	12	0	0	0	3	1	2	3	3	2	4	3	1	3	2	4	3	1	1	2	2	3	3	3	4	4	3	2	3	12:00:00	15	05:00:00	5	1	2	1	2	2	2	3	1	2
212	0	4	1	14	1	1	2	14	0	0	0	1	2	2	2	2	1	3	2	2	2	2	3	2	1	1	2	3	3	3	3	3	3	3	3	3	23:00:00	10	06:30:00	6	0	0	1	0	0	0	0	0	0
213	0	20	2	4	1	1	1	15	0	0	0	1	1	1	2	1	1	1	2	1	1	1	1	1	1	1	1	1	2	2	1	1	4	1	4	1	02:00:00	15	07:00:00	5	0	0	2	0	0	1	0	0	0
214	1	20	2	4	1	1	2	20	1	1	1	1	1	1	1	1	1	1	3	1	1	1	1	2	2	2	1	1	2	2	1	1	1	1	2	1	02:00:00	10	06:30:00	5	0	1	0	0	0	3	0	1	0
215	1	5	1	16	2	2	2	16	0	0	0	4	4	4	4	4	4	4	4	3	4	4	4	4	2	4	3	1	4	3	4	4	4	4	4	2		1			1	3	0	3	0	0	3	3	3
216	1	15	2	36	4	2	2	16	1	1	1	1	2	1	2	3	2	2	3	1	2	2	2	1	1	1	2	1	1	2	1	1	3	2	2	2	00:00:00	60	08:00:00	6	1	1	0	0	0	1	0	0	0
217	1	4	1	14	1	2	2	17	1	1	0	1	1	1	1	1	2	2	2	1	1	1	1	1	1	1	1	2	1	1	1	1	1	1	1	1	22:00:00	10	06:00:00	7	1	0	0	0	0	1	0	0	0
220	1	15	2	36	4	2	2	12	1	1	0	2	3	1	3	3	2	3	3	2	3	2	3	2	1	2	1	1	2	2	1	2	3	2	2	2	00:00:00	15	08:30:00	8	0	1	0	1	0	1	0	1	1
221	0	2	1	20	3	1	1	14	0	0	0	1	1	2	2	2	1	2	4	1	1	1	2	1	1	1	1	1	2	2	1	2	2	2	1	2	12:00:00	3	08:00:00	7	0	1	1	1	0	1	2	0	1
222	0	4	1	14	3	2	2	16	0	0	0	1	2	1	2	2	1	3	1	1	2	2	2	1	1	1	2	3	3	3	1	2	2	3	2	3	01:00:00	60	09:00:00	6	1	0	0	1	0	2	2	0	1
223	0	4	1	14	1	1	1	13	0	0	0	1	1	1	1	1	1	1	1	1	1	1	1	1	1	1	1	1	2	3	1	4	1	1	1	1	23:00:00	30	06:30:00	6	3	0	0	0	0	0	1	0	0
224	1	4	1	14	1	2	2	15	0	0	0	2	2	1	3	2	2	1	1	1	2	2	2	1	1	1	3	2	2	1	2	1	3	2	3	3	00:00:00	120	06:30:00	6	3	3	0	0	0	2	0	3	0
225	0	2	1	20	2	2	2	12	0	0	0	1	1	1	1	1	1	1	1	1	1	1	1	1	1	1	1	1	1	1	1	1	1	1	1	1	02:00:00	5	09:09:00	8	0	0	0	0	0	0	0	0	0
226	0	8	1	15	3	2	2	16	1	1	1	1	1	1	1	1	1	1	1	1	1	1	1	1	1	1	1	1	1	1	1	1	1	1	1	1	12:30:00	25	10:00:00	10	1	1	1	0	0	0	0	1	0
227	0	20	2	4	5	1	1	14	0	0	0	1	1	1	2	1	1	2	2	1	1	2	1	1	1	1	2	1	1	2	1	1	1	1	2	1	23:00:00	106	06:30:00	8	0	1	1	0	0	1	0	0	0
229	1	15	2	36	4	2	1	18	1	1	1	2	2	2	2	1	1	3	1	1	2	3	3	1	1	1	1	2	1	3	1	1	3	3	4	3	01:00:00	45	13:00:00	8	1	1	0	1	0	0	0	0	1
230	0	15	1	24	5	1	1	17	1	1	0	1	1	1	2	2	1	2	2	1	2	2	2	2	1	1	1	1	1	2	1	1	1	1	1	1	04:00:00	100	11:00:00	6	1	0	0	0	1	1	2	0	0
231	0	2	1	20	2	1	1	18	0	0	0	1	1	1	2	1	1	1	2	1	1	1	2	1	1	2	1	2	1	2	2	1	2	3	2	2	02:00:00	10	09:30:00	6	1	1	0	0	0	1	0	1	0
232	1	20	2	4	1	2	1	20	1	1	1	1	1	1	2	1	2	3	3	1	1	1	3	1	1	1	2	1	1	1	1	1	3	1	1	1	23:00:00	1	07:00:00	3	0	1	2	2	3	3	0	0	2
233	1	5	1	16	1	1	2	17	0	0	0	2	2	1	4	4	3	3	2	2	2	2	2	4	1	1	2	1	2	3	1	3	1	1	3	1	12:00:00	1	05:00:00	5	2	1	2	0	0	1	2	3	0
235	1	4	1	14	4	1	2	12	0	0	0	1	1	1	1	1	1	1	1	1	1	1	2	1	2	1	3	2	2	1	1	1	3	1	2	2	23:30:00	80	07:10:00	7	2	2	3	0	0	0	2	0	0
236	1	2	1	20	2	1	1	15	1	1	1	1	2	1	2	1	1	1	1	1	1	1	2	1	1	1	1	2	2	2	1	1	2	3	2	1	01:00:00	30	09:30:00	7	1	1	1	1	0	2	1	2	1
237	1	15	1	15	3	2	2	19	0	0	0	1	1	1	2	1	1	1	1	1	1	1	1	2	2	1	1	2	1	1	1	1	1	1	1	1	12:00:00	20	09:00:00	8	0	1	2	0	0	0	3	1	0
238	1	15	2	36	2	1	2	14	1	1	1	2	3	2	3	3	2	2	2	2	2	2	2	3	2	2	2	4	2	2	1	3	3	3	3	2	01:30:00	30	06:00:00	5	2	1	1	2	0	3	1	2	2
242	1	8	2	1	1	2	1	13	1	1	1	3	3	3	3	3	3	3	3	3	3	3	3	3	3	3	3	3	3	3	3	3	3	3	3	3	02:00:00	60	07:00:00	99999	2	2	2	2	2	2	2	2	2
243	0	3	2	36	3	2	1	14	0	0	0	2	2	1	2	2	2	2	2	1	3	2	2	3	1	1	2	3	2	2	1	2	3	2	2	2	01:00:00	30	08:00:00	7	1	1	1	0	0	1	1	0	0
246	0	4	1	14	1	1	2	14	0	0	0	1	1	1	1	1	1	1	1	1	1	1	1	1	1	1	1	1	1	1	1	1	1	1	1	1	23:00:00	30	06:00:00	7	0	0	0	1	0	0	0	1	1
247	1	15	1	24	5	2	2	16	0	0	0	1	2	1	2	1	1	2	4	1	3	3	2	2	2	2	4	2	2	2	1	2	3	2	3	2	03:00:00	120	12:00:00	7	3	0	0	0	0	1	2	2	0
250	1	10	2	4	5	1	1	23	0	0	0	2	2	1	1	1	2	2	2	1	1	1	1	2	1	1	1	1	1	1	1	1	2	1	2	1	02:00:00	10	06:00:00	4	0	0	0	0	0	1	0	1	0
251	1	15	2	36	4	2	2	15	1	1	0	3	3	3	3	2	2	2	1	2	2	1	1	2	1	1	1	2	1	1	1	1	2	1	3	2	23:00:00	15	09:00:00	7	0	0	1	0	0	0	0	1	0
252	1	21	1	14	2	2	1	12	0	0	0	1	1	1	1	1	1	1	2	1	1	1	1	1	1	2	2	1	1	1	1	1	1	1	1	1	23:45:00	40	06:30:00	5	2	1	1	0	0	1	0	0	0
253	1	8	1	15	4	2	1	21	1	1	1	1	1	1	1	1	1	1	2	1	1	1	1	1	1	1	1	2	2	2	2	1	1	1	2	1	11:30:00	20	08:00:00	8	1	1	0	0	0	1	1	1	0
254	1	22	1	17	5	1	1	14	1	1	0	4	4	2	4	4	3	4	4	4	4	4	4	4	2	1	4	4	4	4	4	4	4	4	4	4	01:00:00	120	10:00:00	5	3	3	3	1	1	2	3	3	1
256	1	15	2	36	3	2	1	15	0	0	0	2	4	2	4	3	1	3	4	3	4	4	4	4	3	3	2	4	4	4	4	4	4	4	4	4	23:30:00	15	08:00:00	8	2	1	0	0	0	1	1	1	0
257	0	8	1	14	2	2	2	18	0	0	0	1	1	1	2	1	1	2	1	1	1	1	2	2	1	1	1	2	2	3	1	1	3	2	3	1	23:00:00	10	05:00:00	6	0	0	1	0	0	2	2	0	0
258	1	22	1	17	5	1	1	17	0	0	0	1	2	1	3	2	1	2	1	1	2	2	3	2	1	1	1	1	2	1	1	1	3	1	2	2	02:00:00	30	00:00:00	6	0	0	0	0	0	1	1	1	0
259	0	15	1	14	2	2	2	12	0	0	0	4	4	4	4	4	4	4	4	2	3	3	3	4	1	3	4	2	4	4	3	3	4	4	3	4	12:30:00	45	09:00:00	5	3	0	2	1	1	3	3	0	1
260	1	8	1	15	5	2	2	17	0	0	0	1	1	1	2	1	2	2	1	1	1	1	2	1	1	1	1	2	1	1	1	1	2	1	3	1	23:30:00	15	08:00:00	8	1	2	0	0	0	0	1	0	0
261	1	2	1	20	2	2	1	16	0	0	0	1	1	2	2	1	1	2	2	1	1	2	1	2	1	1	1	2	2	2	1	1	2	1	1	1	01:30:00	10	09:00:00	8	1	1	1	0	0	1	2	0	0
262	1	4	1	14	2	2	1	12	1	1	1	2	1	2	1	1	1	1	1	1	1	1	1	2	1	1	1	1	1	1	1	1	3	1	2	2	11:30:00	30	06:00:00	6	1	3	1	0	0	0	1	3	0
264	0	22	1	17	5	1	1	23	1	1	1	4	4	3	4	4	4	4	4	4	4	4	4	4	4	4	4	4	4	4	4	4	4	4	4	4	11:00:00	30	03:00:00	5	3	3	3	3	3	3	3	3	3
265	0	4	1	14	1	2	2	14	0	0	0	4	4	2	4	3	3	4	1	2	3	4	4	3	1	1	1	4	4	4	3	4	1	4	4	4	01:00:00	10	08:30:00	9	0	0	0	0	0	0	3	1	0
266	0	15	1	24	2	2	2	12	0	0	0	1	1	1	1	1	1	2	3	1	1	1	1	1	2	1	2	1	1	1	1	1	1	1	2	1	03:00:00	30	12:00:00	8	1	0	0	0	0	0	0	1	0
267	1	4	1	14	2	2	2	13	0	0	0	1	1	1	2	1	1	2	2	1	2	1	1	3	2	1	1	1	1	2	1	2	2	2	3	1	23:00:00	20	06:20:00	7	2	0	3	0	0	0	0	0	0
268	1	15	2	36	2	2	2	13	0	0	0	1	2	3	2	1	1	2	2	1	1	3	2	4	1	3	1	3	2	1	3	2	4	2	3	2	01:00:00	15	09:00:00	7	1	0	1	0	0	0	1	0	0
269	0	4	1	14	2	1	2	12	0	0	0	1	1	1	1	1	1	1	2	1	1	2	1	1	1	1	1	1	1	1	1	1	1	1	1	1	23:30:00	2	07:00:00	8	0	2	0	0	0	0	0	1	0
270	1	22	1	17	5	2	2	19	0	0	0	2	2	1	2	1	1	2	2	2	2	1	1	2	1	1	1	2	2	1	2	2	2	2	2	2	02:00:00	15	11:00:00	5	1	0	0	0	0	2	3	0	0
271	1	5	1	16	2	2	2	15	1	1	0	1	1	2	3	2	1	2	3	4	4	3	1	1	1	1	1	1	2	1	1	2	4	2	2	2	12:00:00	40	04:30:00	4	3	1	1	0	0	1	1	2	0
272	1	4	1	14	3	2	2	15	0	0	0	2	2	2	3	3	2	3	2	2	2	3	3	3	2	2	1	2	2	2	2	3	3	3	2	2	11:00:00	10	05:56:00	6	0	0	1	3	1	1	1	1	3
273	1	4	1	14	2	2	1	15	0	0	0	1	1	1	2	1	1	2	3	1	1	1	2	3	1	3	1	2	2	2	1	1	1	1	1	1	01:00:00	20	08:00:00	6	2	0	1	0	2	2	1	0	0
274	0	14	1	17	5	1	1	18	0	0	0	1	1	1	2	1	2	1	2	1	1	1	2	1	1	1	1	2	2	2	1	2	2	3	1	1	02:00:00	5	07:40:00	5	1	1	0	0	0	2	3	0	0
275	1	4	1	14	5	2	2	17	0	0	0	1	2	1	1	1	1	2	1	1	2	3	3	3	1	2	1	2	2	1	1	2	2	1	2	1	10:00:00	5	06:00:00	6	1	2	3	0	0	3	1	1	0
276	1	15	2	36	2	1	1	12	1	0	0	2	1	1	2	1	1	3	3	1	2	1	1	2	2	2	3	3	3	2	1	1	4	3	2	1	12:30:00	60	07:48:00	7	2	1	3	0	0	2	1	1	0
277	0	22	1	17	5	2	2	17	0	0	0	1	1	1	1	1	1	2	2	1	1	1	2	1	1	2	2	1	1	1	1	1	3	2	2	1	23:00:00	30	06:00:00	7	2	3	1	0	0	1	0	0	0
278	1	10	1	22	5	1	2	18	0	0	0	1	2	1	2	2	1	1	2	1	2	1	1	2	1	1	3	3	2	2	1	1	3	2	3	2	22:00:00	30	07:00:00	4	3	3	2	1	0	2	2	1	1
279	0	4	1	14	3	2	2	16	0	0	0	2	2	2	2	2	1	1	2	2	2	2	2	3	1	2	3	4	4	2	2	3	3	4	4	4	03:00:00	15	09:00:00	6	2	2	1	1	1	1	1	2	1
280	1	22	1	17	2	1	1	15	0	0	0	1	1	1	1	1	1	2	1	1	1	1	1	1	1	1	2	1	1	1	1	1	2	1	1	1	12:30:00	60	00:00:00	6	3	0	0	0	0	0	1	0	0
281	1	10	1	22	4	1	1	16	0	0	0	1	1	1	1	1	1	1	2	1	1	1	1	1	1	1	1	1	1	1	1	1	1	1	1	1	02:30:00	5	09:00:00	6	0	0	0	0	0	0	0	0	0
284	0	15	2	36	1	2	2	12	1	1	1	1	1	2	2	1	1	2	1	1	2	3	1	1	1	1	1	1	1	2	1	1	1	2	2	1	01:00:00	15	09:00:00	7	2	0	1	0	0	0	0	0	0
286	1	10	1	22	2	2	2	15	1	1	1	1	2	1	4	2	2	3	4	3	4	4	4	2	4	2	4	4	4	4	4	4	4	4	4	4	01:00:00	30	08:00:00	6	3	0	0	0	0	1	0	2	0
287	1	2	1	20	3	2	2	15	0	0	0	1	2	1	2	1	1	1	2	1	2	1	2	3	1	2	1	3	2	2	2	1	2	2	1	2	01:00:00	45	08:00:00	6	2	1	1	0	0	3	0	2	0
289	1	4	1	14	2	2	2	15	1	1	0	2	2	1	3	2	1	2	2	2	2	3	3	3	1	1	3	3	2	2	2	1	4	2	4	2	12:30:00	15	05:00:00	5	1	2	1	0	0	2	1	1	0
290	1	4	1	14	5	2	2	14	0	0	0	1	1	1	1	1	1	1	1	1	1	1	1	1	1	1	1	1	1	1	1	1	2	1	1	1	10:00:00	5	06:00:00	8	0	0	0	0	0	0	0	0	0
291	1	25	2	6	1	2	2	7	1	1	1	2	2	3	3	3	3	3	3	3	3	3	3	2	3	3	3	3	3	3	3	3	3	3	3	3	01:02:00	120	06:20:00	4	3	3	3	3	3	3	3	3	3
292	1	4	1	14	5	1	1	15	1	1	1	3	3	2	3	2	1	2	3	3	2	3	3	2	2	2	2	2	3	2	2	2	3	2	2	3	11:00:00	45	06:00:00	5	2	1	0	0	0	2	2	1	0
293	1	4	1	14	5	2	2	19	0	0	0	2	1	2	1	1	1	1	2	1	2	3	3	3	3	2	1	3	3	3	2	2	2	2	3	3	03:00:00	5	06:30:00	4	1	1	2	2	0	1	1	2	2
294	1	15	2	36	3	2	2	16	0	0	0	1	1	1	1	1	1	1	2	1	1	1	2	2	4	1	2	4	2	1	1	1	2	1	4	1	12:00:00	20	07:30:00	7	0	1	0	0	0	0	0	0	0
295	1	4	1	14	5	1	2	14	1	0	0	1	2	2	2	2	2	3	2	1	2	2	2	2	2	2	2	2	2	2	2	2	2	2	2	2	11:11:00	40	06:05:00	4	2	2	2	2	2	2	2	2	2
296	1	15	1	24	1	2	2	15	0	0	0	1	2	1	2	1	2	2	1	1	1	1	1	1	1	2	2	2	1	1	1	1	1	1	1	1	12:00:00	10	07:00:00	6	0	0	0	0	0	1	0	1	0
297	1	15	2	36	1	1	1	15	0	0	0	1	1	1	1	1	1	1	1	1	1	1	1	1	1	1	1	1	1	1	1	1	2	1	1	1	22:00:00	3	06:00:00	6	0	1	0	0	0	1	0	1	0
298	0	21	1	14	1	1	2	16	0	0	0	1	1	2	2	1	1	1	1	1	2	3	2	1	2	1	1	1	1	1	1	1	1	1	2	1	00:30:00	5	06:00:00	5	0	3	0	0	0	2	0	0	0
299	1	15	2	36	1	2	2	12	0	0	0	1	1	1	2	1	1	1	2	2	2	1	1	3	1	2	1	1	1	1	1	1	1	1	1	2	10:00:00	20	07:30:00	8	1	1	1	0	0	0	1	1	0
303	1	8	1	15	5	2	2	15	0	0	0	2	3	2	3	1	1	4	4	1	1	3	3	4	1	1	2	2	2	3	1	1	2	2	3	3	12:00:00	30	08:00:00	7	2	2	1	0	0	0	0	1	0
304	0	20	2	4	4	2	2	15	0	0	0	1	1	1	1	1	1	2	1	1	1	1	1	1	1	1	1	1	1	1	1	1	3	1	3	1	02:00:00	5	08:00:00	5	0	0	0	0	0	0	0	0	0
305	0	15	2	36	1	1	1	10	0	0	0	1	1	1	1	1	1	1	1	1	1	1	1	1	1	1	1	1	1	2	2	1	1	1	2	2	11:30:00	5	09:00:00	7	2	0	1	0	0	0	0	0	0
306	1	4	1	14	3	2	2	12	0	0	0	3	3	3	3	3	3	3	3	3	3	3	3	3	3	2	3	4	3	3	4	4	1	3	3	3	23:30:00	20	07:30:00	6	2	3	0	2	2	2	2	3	2
307	0	12	1	24	2	2	2	12	0	0	0	2	2	1	2	2	1	2	1	1	1	2	2	2	2	1	1	2	2	3	2	2	3	2	2	2	02:00:00	60	10:00:00	6	3	1	0	0	0	0	1	0	0
308	0	15	2	27	1	1	1	13	0	0	0	1	2	1	2	1	1	2	1	1	2	1	2	1	2	1	4	2	1	2	1	1	3	2	2	1	12:00:00	90	07:00:00	6	2	2	0	1	1	3	0	0	1
309	1	7	1	24	2	2	2	15	0	0	0	2	2	2	3	2	2	2	2	2	2	3	3	3	2	2	2	1	3	3	2	2	2	3	3	2	03:00:00	10	11:00:00	7	0	0	0	0	0	1	0	0	0
310	0	4	1	14	3	2	2	15	0	0	0	1	1	1	2	1	1	1	1	1	1	1	1	2	1	1	1	1	2	2	1	1	2	1	2	1	01:00:00	30	08:30:00	6	1	1	1	0	0	1	1	1	0
311	1	4	1	14	5	1	1	16	1	0	1	2	3	2	3	2	1	2	4	1	3	2	3	1	2	2	2	2	3	2	1	2	3	2	3	3	01:00:00	5	07:00:00	7	2	2	0	0	0	1	2	3	0
312	1	8	2	1	1	2	1	14	0	0	0	2	2	2	2	2	2	2	2	2	2	2	2	2	1	1	2	2	2	2	1	2	2	1	1	2	12:00:00	2	08:00:00	6	1	1	1	1	1	1	1	1	1
313	0	8	1	15	3	2	2	13	0	0	0	2	1	1	2	1	1	2	1	1	1	3	2	1	1	1	1	1	2	3	1	2	2	2	2	1	01:30:00	5	09:50:00	8	1	0	0	0	0	0	0	0	0
314	0	2	1	20	2	1	1	16	1	1	1	1	1	1	1	1	1	1	1	1	2	1	3	2	2	1	4	4	2	4	3	2	4	1	2	2	04:00:00	60	09:00:00	5	3	3	1	0	0	0	1	1	0
317	1	5	1	24	2	1	2	10	0	0	0	2	1	1	2	1	1	2	2	1	2	2	3	3	2	2	3	2	3	3	1	2	3	3	2	2	02:30:00	30	07:00:00	5	3	1	0	0	0	1	1	1	0
318	0	15	1	24	2	1	2	12	0	0	0	1	2	3	3	1	1	4	1	1	3	3	3	1	1	2	3	3	3	3	1	4	3	2	4	2	01:00:00	40	10:00:00	8	2	1	1	1	0	2	2	1	1
319	1	8	1	15	3	1	1	17	1	1	0	1	1	2	2	2	1	2	3	1	2	2	3	3	1	1	4	2	3	3	2	3	3	3	2	3	01:00:00	120	09:00:00	5	3	0	1	0	0	0	0	0	0
320	1	4	1	14	5	1	1	15	0	0	0	1	1	1	1	1	1	1	2	1	1	2	2	2	1	1	1	2	1	2	1	1	2	2	3	2	23:00:00	10	06:00:00	7	1	1	0	0	1	1	1	0	0
322	0	2	1	20	2	2	2	14	0	0	0	1	1	1	1	1	1	1	1	1	1	1	1	1	1	1	1	1	1	1	1	1	1	1	1	1					0	0	0	0	0	0	0	0	0
323	1	2	1	20	2	2	2	18	0	0	0	1	1	1	1	1	1	2	3	1	2	3	1	2	3	2	2	2	2	2	1	2	2	2	2	2	03:00:00	120	11:00:00	9	3	2	2	0	0	1	2	3	0
325	0	4	1	14	1	1	1	15	1	1	1	1	2	1	2	2	2	2	1	1	2	2	2	2	1	1	2	2	2	2	1	2	2	2	2	2	23:00:00	30	05:00:00	5	2	0	0	0	0	0	0	0	0
326	0	15	1	24	1	2	1	13	0	0	0	1	1	1	2	1	1	1	2	1	2	2	3	1	1	2	1	2	2	2	1	1	3	1	2	1	01:30:00	10	10:00:00	7	1	0	0	0	0	2	0	0	0
327	0	4	1	14	5	2	2	15	0	0	0	1	1	1	1	1	1	1	1	1	1	1	1	1	1	1	1	1	1	1	1	1	1	2	1	1	01:00:00	10	09:00:00	6	1	0	0	0	0	0	1	0	0
328	1	20	2	4	1	1	1	15	0	0	0	1	1	1	1	1	1	1	1	1	1	1	2	3	1	1	1	1	1	1	1	1	1	1	3	1	12:00:00	20	06:30:00	6	2	3	1	0	0	2	0	1	0
329	0	15	2	29	1	2	1	9	1	1	1	2	3	2	2	2	2	1	1	1	1	1	2	2	1	1	1	1	2	1	2	2	1	1	1	1	09:00:00	20	03:00:00	5	1	0	1	0	1	1	1	0	0
331	0	8	1	15	5	2	2	20	0	0	0	1	1	1	1	1	1	2	2	1	1	2	1	1	1	1	1	1	1	2	1	2	2	2	2	2	00:00:00	5	07:00:00	7	1	0	0	0	0	1	0	0	0
332	1	25	2	36	2	2	2	12	0	0	0	1	1	1	1	1	1	1	2	1	1	1	1	2	1	1	2	1	1	1	1	1	1	1	1	1	02:00:00	15	10:00:00	8	1	1	1	0	0	2	2	0	0
333	1	15	1	24	2	2	1	18	1	1	0	4	4	3	4	4	3	4	4	4	4	4	4	4	2	3	3	4	4	4	4	4	4	4	4	4	02:00:00	30	11:00:00	6	3	1	1	2	0	0	0	2	2
335	1	15	2	29	1	2	2	10	0	0	0	1	1	1	1	2	1	1	2	1	1	1	1	2	1	1	1	1	2	1	1	1	1	1	1	1	23:30:00	0		4	0	0	0	0	0	0	0	0	0
336	0	15	2	36	2	2	2	14	0	0	0	2	4	1	4	1	1	4	1	2	4	4	3	1	1	2	4	1	2	1	2	4	4	4	3	2	05:00:00	180	11:00:00	4	3	3	1	3	0	0	3	1	3
338	0	23	1	23	3	1	1	14	1	1	1	2	2	2	2	2	2	2	2	2	2	2	2	2	2	2	2	2	2	2	2	2	2	2	2	2					1	1	1	2	2	2	2	2	2
339	0	2	2	36	2	1	1	15	0	0	0	1	2	2	2	2	1	2	3	1	3	3	3	3	2	2	2	2	3	2	3	3	2	3	2	3	01:00:00	20	08:00:00	7	2	0	1	0	0	1	1	0	0
340	1	15	2	29	2	1	2	14	1	1	1	2	3	1	2	3	1	2	2	1	1	1	2	2	2	2	3	2	1	1	1	1	4	1	3	1	12:00:00	80	03:00:00	4	3	2	2	0	0	2	2	2	0
341	1	15	2	36	2	2	2	11	1	1	1	2	2	1	3	2	2	3	3	1	3	3	3	3	1	1	1	3	3	1	1	2	3	2	3	3	01:00:00	10	08:00:00	5	0	2	2	1	1	3	1	3	1
343	0	15	2	36	2	2	2	14	0	0	0	2	2	2	4	2	4	4	3	3	3	3	3	3	3	3	3	3	2	1	1	3	2	2	2	4	02:00:00	30	07:30:00	5	3	0	0	0	0	0	0	0	0
344	1	15	2	29	2	2	1	14	0	0	0	1	1	1	2	1	1	2	2	1	1	2	1	2	1	1	3	2	1	1	1	1	3	2	3	1	02:00:00	15	08:00:00	6	1	0	0	0	0	1	1	1	0
345	1	26	2	29	2	1	1	12	1	1	0	2	2	1	3	3	2	3	4	2	3	3	4	4	1	3	3	2	3	3	2	2	4	3	3	2	23:00:00	25	08:00:00	6	2	1	0	1	2	2	0	0	1
346	1	15	2	29	2	1	2	15	1	1	0	4	4	2	4	4	4	4	4	3	4	4	4	4	2	4	2	3	4	4	1	4	4	3	4	4	12:00:00	2	06:30:00	5	2	1	1	1	3	3	2	3	1
347	0	25	2	29	1	2	2	17	0	0	0	1	2	1	2	1	1	2	2	1	3	2	2	1	1	1	2	1	2	2	1	1	2	2	3	2	22:40:00	15	05:40:00	7	0	2	3	1	0	1	3	0	1
348	1	7	2	36	2	2	2	13	1	1	1	1	1	2	2	2	2	3	3	3	3	3	3	3	3	3	3	3	2	1	1	2	4	3	3	2	01:00:00	15	05:00:00	3	1	2	3	2	0	2	2	2	2
349	1	5	2	36	2	1	1	15	0	0	0	1	1	1	1	1	1	1	2	1	1	1	1	1	1	1	1	1	1	1	1	1	1	1	1	1	11:30:00	1	07:00:00	7	0	0	1	0	0	1	0	0	0
350	0	5	1	16	5	2	1	18	0	0	0	1	2	1	1	1	1	2	2	1	1	1	1	1	1	1	2	1	2	2	1	1	2	2	2	1	12:30:00	45	07:00:00	6	2	0	1	0	0	0	1	0	0
351	1	4	1	14	5	2	1	12	0	0	0	2	1	1	1	1	1	1	1	1	2	1	1	2	3	1	2	2	2	2	1	2	2	2	3	2	02:00:00	30	08:00:00	99999	1	1	0	0	0	0	0	0	0
352	1	21	2	5	1	2	2	18	0	0	0	2	2	1	2	2	1	1	2	1	1	2	2	2	2	1	1	1	1	2	1	1	2	1	2	1	13:00:00	30	06:00:00	5	2	2	1	0	0	1	1	1	0
353	1	4	1	14	1	1	1	13	1	1	1	2	2	4	3	2	3	2	4	2	2	4	4	4	2	2	1	4	4	4	3	3	2	4	3	4	03:30:00	20	06:40:00	2	1	3	0	1	0	1	0	0	1
354	1	1	2	29	2	2	2	13	0	0	0	2	1	1	3	1	1	3	2	2	2	2	1	4	1	2	3	3	2	2	1	1	3	3	2	1	11:00:00	1	07:00:00	6	2	2	0	0	0	0	2	2	0
355	1	5	2	36	2	2	2	13	1	0	1	2	2	1	3	1	1	2	1	1	1	3	3	2	3	3	1	2	3	2	2	1	1	4	4	3	00:30:00	20	12:00:00	7	0	1	0	0	0	2	1	1	0
356	1	21	2	29	1	2	2	14	1	1	0	1	2	1	1	1	2	2	2	1	2	2	1	1	1	1	1	1	1	2	1	1	1	1	1	1	10:30:00	30	00:00:00	6	0	0	1	0	0	1	2	1	0
357	1	14	2	29	5	2	2	15	1	1	1	3	3	3	3	3	3	3	2	3	3	3	3	3	3	2	3	3	3	3	3	3	3	3	3	3	02:00:00	120	09:00:00	8	2	2	2	2	2	2	2	1	2
358	0	4	1	14	5	1	2	16	0	0	0	2	3	1	3	3	2	3	2	3	4	4	4	4	1	1	1	4	4	4	2	3	4	4	4	4	02:00:00	20	08:00:00	6	3	2	1	0	2	3	3	0	0
359	1	26	2	29	5	1	2	16	0	0	0	2	1	1	1	1	1	2	2	1	1	1	1	2	1	1	1	1	1	1	1	1	1	1	1	1	23:00:00	30	08:30:00	7	1	2	0	0	0	1	0	0	0
360	1	22	2	29	2	1	2	13	1	1	1	3	2	2	3	3	3	3	2	2	4	2	2	3	1	2	3	2	3	2	2	3	2	3	3	2	11:30:00	60	06:00:00	5	2	2	0	0	0	2	2	2	0
362	1	8	1	15	2	2	1	10	0	0	0	1	2	1	3	1	1	1	2	1	1	1	4	3	1	1	1	4	3	4	2	1	4	4	4	4	01:00:00	15	09:00:00	8	0	0	0	0	0	0	1	0	0
363	1	16	2	29	3	2	2	16	1	1	0	1	1	1	1	1	1	1	2	1	1	1	2	2	3	3	4	1	2	2	1	1	1	2	1	1	03:30:00	45	06:00:00	4	3	3	1	1	0	1	3	3	1
365	1	15	1	24	1	2	2	16	0	0	0	2	2	2	2	2	2	2	2	2	2	2	2	2	2	2	2	2	2	2	2	2	2	2	2	2	23:00:00				1	1	1	1	1	1	1	1	1
366	1	21	2	29	2	2	2	13	1	1	0	2	1	1	3	2	1	2	3	1	2	2	1	1	1	1	1	2	2	2	1	1	2	2	2	1	23:00:00	15	04:00:00	5	0	2	2	0	1	0	0	0	0
368	1	19	2	36	2	1	2	18	1	1	0	1	2	1	2	2	1	4	3	1	2	2	2	3	3	2	1	2	2	3	2	3	2	4	4	2	11:30:00	15	09:30:00	8	2	0	1	0	0	2	1	1	0
369	0	2	1	14	4	1	2	12	0	0	0	1	1	1	1	1	1	1	2	1	1	1	1	1	1	1	1	1	1	1	1	1	1	1	1	1	01:30:00	1	07:00:00	5	0	0	0	0	0	0	0	0	0
370	1	4	1	14	5	2	2	18	0	0	0	2	3	1	3	3	1	2	2	3	3	1	2	2	1	2	2	2	2	2	2	2	3	2	3	2	12:30:00	30	09:00:00	9	0	1	0	0	0	1	1	0	0
371	1	15	2	29	1	2	2	15	1	1	0	2	2	3	4	3	1	3	3	2	2	2	3	2	4	1	2	3	2	2	1	4	3	1	2	2	11:20:00	7	06:30:00	6	0	0	0	0	0	1	2	0	0
372	1	12	2	29	5	1	2	15	0	0	0	1	2	1	2	1	1	2	1	1	1	1	1	1	1	1	1	1	1	1	1	1	1	1	1	1	11:00:00	30	08:00:00	7	0	0	0	1	0	1	0	0	1
373	1	15	2	29	3	1	1	15	1	1	1	2	1	1	1	1	1	1	1	1	1	2	2	2	1	1	1	1	1	1	2	2	2	3	2	2	00:30:00	10	08:06:00	6	1	0	0	0	0	1	0	0	0
374	0	6	1	24	2	2	2	18	0	0	0	1	1	1	1	1	1	1	1	1	1	1	1	1	1	1	1	1	2	2	2	1	1	1	1	1	02:00:00	5	07:00:00	5	0	0	0	0	0	0	0	0	0
375	0	5	1	16	2	1	2	14	0	0	0	2	2	2	4	3	3	3	2	2	4	3	3	1	3	2	4	4	2	2	1	2	2	2	2	2	00:00:00	30	04:00:00	5	3	3	1	1	0	1	1	1	1
376	0	5	1	16	2	2	2	18	1	1	1	3	2	1	3	3	2	2	4	4	3	3	3	3	3	2	2	3	3	3	2	2	3	3	2	3	02:00:00	1	07:00:00	5	2	0	0	2	2	2	2	2	2
377	1	3	1	16	1	1	2	20	0	0	1	1	2	1	3	2	1	1	2	1	2	1	1	2	2	1	1	1	2	1	1	1	2	2	4	1	11:55:00	5	05:50:00	6	0	2	2	0	1	1	0	0	0
378	0	15	2	29	1	2	1	13	1	1	1	1	2	3	3	2	2	3	3	2	4	3	3	2	2	2	2	2	2	3	1	1	2	2	2	1	12:30:00	30		7	3	2	2	2	1	0	3	1	2
379	0	4	2	29	4	2	2	20	0	0	0	2	1	1	2	1	1	2	1	1	2	1	1	3	1	1	1	2	2	2	1	1	2	1	2	1	01:00:00	15	08:00:00	7	0	0	0	0	1	0	0	1	0
380	1	15	2	29	1	1	2	10	1	0	0	1	1	1	2	2	1	2	1	1	2	2	1	1	1	1	1	1	1	1	1	2	2	2	3	1	11:50:00	10	06:00:00	6	0	0	0	0	0	1	1	0	0
381	0	15	2	36	1	2	2	15	0	0	0	1	1	1	2	1	1	2	1	1	1	1	1	1	1	2	1	1	1	1	1	1	2	1	2	1	01:00:00	5	07:00:00	6	0	0	0	1	0	0	0	0	1
382	0	22	2	29	1	1	2	19	0	0	0	1	1	1	1	1	1	2	1	1	1	1	2	2	2	1	1	1	2	3	1	1	2	1	2	2	10:00:00	2	05:00:00	7	0	1	1	0	1	2	0	0	0
383	1	21	2	29	5	2	2	15	0	0	0	2	2	2	3	2	1	2	1	1	3	2	3	2	1	1	2	3	2	2	1	2	3	2	2	2	23:00:00	30	09:00:00	7	3	0	1	1	0	3	0	0	1
384	0	5	1	16	2	1	2	24	0	0	0	2	2	1	2	1	1	2	1	1	2	2	2	1	1	1	1	1	1	1	1	1	3	1	2	1	11:00:00	1	06:00:00	6	0	0	0	0	0	0	0	0	0
385	0	8	1	15	1	2	2	15	1	1	1	1	2	1	2	2	1	3	2	1	3	2	4	4	2	2	2	4	3	2	1	2	3	3	2	2	01:00:00	5	09:00:00	8	0	1	1	0	0	0	1	0	0
386	0	15	2	36	2	2	2	16	1	1	0	1	1	1	2	2	1	1	2	1	2	1	1	1	1	1	1	1	1	1	1	2	2	2	2	1	02:00:00	10	12:00:00	4	1	0	0	0	0	0	2	0	0
387	1	23	2	32	5	2	2	14	1	1	1	2	2	2	2	3	3	2	3	2	2	2	2	1	1	2	3	2	2	2	1	2	1	3	2	2	02:00:00	120	05:00:00	5	2	2	2	1	1	1	2	2	1
388	1	4	1	14	5	1	2	19	0	0	0	1	1	1	1	1	1	1	2	1	1	1	1	1	1	1	1	1	1	1	1	1	1	1	1	1	11:00:00	30	07:00:00	7	2	0	0	0	0	0	0	0	0
389	0	23	2	32	5	2	2	12	1	1	1	3	2	1	2	4	1	2	1	1	1	1	1	2	1	1	2	2	2	2	2	1	1	2	1	1	01:00:00	20	07:00:00	5	0	1	0	0	3	0	1	0	0
390	1	8	1	14	1	2	2	15	0	0	0	2	2	1	2	1	1	1	3	1	1	3	1	2	2	1	1	1	2	1	3	2	3	3	3	1	00:30:00	5	06:30:00	6	0	0	0	0	1	1	0	3	0
391	0	5	1	16	2	1	2	12	1	1	1	1	2	1	3	3	2	2	2	1	2	2	1	1	1	1	3	3	2	2	1	3	3	2	2	1	02:00:00	30	09:00:00	7	1	1	0	0	0	2	1	0	0
392	1	23	2	32	5	2	2	14	0	0	0	2	2	1	2	2	1	4	3	2	4	2	3	4	1	1	1	1	2	2	1	2	2	2	3	3	00:00:00	2	08:00:00	6	0	0	0	0	0	0	0	0	0
393	0	5	1	16	2	2	2	13	0	0	0	2	3	1	2	2	1	2	2	3	3	2	2	1	2	2	1	2	2	2	1	2	3	2	3	2	01:00:00	30	06:00:00	5	3	2	1	0	0	3	0	1	0
394	1	2	2	29	1	1	2	13	0	0	0	1	2	1	2	1	1	3	2	2	1	2	1	2	1	2	2	2	2	2	1	2	2	2	2	2	11:30:00	10	04:00:00	4	0	2	0	0	0	0	0	0	0
395	1	4	2	32	5	2	2	17	0	0	0	2	3	3	3	3	3	3	3	3	3	3	3	1	1	4	4	4	4	4	4	3	4	4	4	4	02:00:00	10	10:00:00	7	0	0	2	0	0	1	0	0	0
399	0	5	1	16	2	2	2	14	0	0	0	1	1	1	2	1	1	2	1	1	1	2	2	1	1	1	1	2	2	2	1	1	2	1	1	1	02:00:00	10	07:00:00	4	0	0	0	0	0	0	1	0	0
400	0	15	2	29	5	2	2	14	0	0	0	1	2	1	2	2	1	1	1	1	2	1	3	1	1	1	2	1	1	1	1	1	3	2	3	2	23:10:00	15	07:30:00	6	1	0	0	0	0	2	1	0	0
401	0	15	2	36	2	2	2	14	0	0	0	2	2	1	3	3	2	2	2	3	3	2	3	2	2	2	3	3	3	3	1	2	2	2	3	3	01:30:00	30	06:30:00	5	2	2	1	0	0	2	1	0	0
402	1	15	1	17	5	2	2	15	0	0	0	1	2	2	2	3	1	2	3	1	1	1	1	1	1	1	1	1	2	1	1	1	3	1	3	1	05:00:00	30	12:00:00	4	1	0	1	0	0	1	1	1	0
403	1	8	1	15	3	1	1	15	0	0	0	2	2	2	2	2	2	3	2	2	2	1	2	4	1	2	2	3	2	3	2	3	3	3	3	3	22:00:00	20	07:00:00	7	1	1	0	0	0	1	0	1	0
404	1	23	2	32	4	2	2	11	0	0	0	1	1	1	2	1	1	1	4	1	1	1	1	3	1	1	1	3	4	4	3	3	3	3	3	3	02:00:00	60	08:00:00	8	3	3	1	0	0	0	1	0	0
405	1	15	2	36	1	1	1	12	1	1	0	1	1	1	1	1	1	2	2	1	2	3	1	4	1	1	1	2	2	2	1	1	1	1	2	2	00:00:00	10	10:00:00	8	2	1	0	0	0	1	1	1	0
407	0	3	1	16	1	2	1	14	1	1	0	1	2	1	2	2	2	2	2	2	3	2	3	2	2	2	3	3	3	3	1	3	3	2	2	3	00:30:00	20	06:00:00	5	0	2	1	2	0	2	2	1	2
408	0	23	2	32	5	1	1	13	0	0	0	2	1	1	2	1	1	2	2	1	2	2	2	1	1	2	2	2	2	2	1	2	1	1	2	1	23:59:00	30	08:00:00	6	2	2	2	0	0	1	1	1	0
409	0	23	2	32	1	1	1	12	0	0	0	1	1	1	1	1	1	1	1	1	1	1	1	1	1	1	1	1	1	1	1	1	1	1	1	1	22:00:00	3	06:00:00	8	0	0	0	0	0	0	0	0	0
410	0	23	2	32	2	2	2	15	0	0	0	2	2	1	2	2	2	2	2	1	2	1	1	1	2	2	3	2	2	1	1	1	2	1	2	1	01:30:00	2	08:00:00	5	3	0	0	2	0	1	1	1	2
411	0	23	2	32	2	1	1	17	0	0	0	1	1	1	2	1	1	1	1	1	1	1	1	1	1	1	1	1	1	1	1	1	1	1	1	1	11:45:00	10	06:20:00	7	0	1	3	0	0	0	0	0	0
412	1	23	2	32	1	2	1	12	0	0	0	1	2	1	1	1	1	1	2	1	1	1	1	1	2	2	1	1	1	1	1	1	1	1	1	4					0	1	0	0	0	1	1	1	0
413	1	23	2	32	1	1	2	10	1	1	1	1	2	1	2	1	2	2	1	1	2	1	1	2	1	1	2	2	2	2	1	3	3	1	3	1	23:00:00	15	09:00:00	7	1	1	0	0	0	0	1	0	0
415	1	23	2	32	4	2	2	13	0	0	0	1	2	1	2	1	1	2	2	1	2	2	2	2	1	1	2	2	2	2	1	2	2	2	2	1	02:00:00	60	09:00:00	12	3	1	1	0	0	0	0	1	0
416	1	23	2	32	1	2	2	14	1	1	0	2	2	1	2	2	1	3	1	1	3	1	2	4	4	1	3	3	2	2	1	2	3	2	4	2	00:00:00	30	06:30:00	5	3	3	0	2	0	2	2	1	2
417	1	23	2	32	5	2	2	15	0	0	0	1	1	1	1	1	1	1	1	1	1	1	1	1	1	1	2	2	1	2	1	1	1	1	1	1	23:30:00	30	07:00:00	7	1	1	1	0	0	1	0	0	0
418	1	23	2	32	5	2	2	17	1	1	1	1	1	1	3	2	1	3	3	1	4	1	1	4	1	1	1	2	2	1	1	2	4	1	2	1	00:00:00	60	09:30:00	9	3	0	0	0	0	1	0	0	0
419	0	23	2	32	1	2	2	11	1	1	1	2	2	1	2	3	2	3	3	2	1	2	3	2	3	3	2	1	2	3	2	1	1	2	3	2	01:00:00	30	07:00:00	6	1	1	0	3	3	2	2	1	3
420	0	23	2	32	4	1	2	10	1	1	0	1	1	1	2	3	2	3	2	2	4	3	3	2	3	2	3	3	2	4	1	1	1	3	4	4	11:00:00	20	08:00:00	8	1	1	1	0	0	1	1	0	0
421	1	23	2	32	1	2	2	12	0	0	0	1	1	1	3	1	1	1	1	1	1	1	3	4	1	2	2	4	1	1	2	1	3	2	3	4	00:00:00	30	07:50:00	7	3	0	1	0	0	1	0	2	0
422	0	24	2	4	3	2	2	14	1	1	1	2	2	2	3	3	4	3	4	4	4	4	3	3	3	1	3	3	3	3	1	2	3	2	4	2	03:00:00	30	06:00:00	3	2	2	2	2	2	0	0	1	2
423	1	5	1	16	5	1	2	14	0	0	0	2	2	1	1	1	1	1	2	1	1	2	2	2	2	2	2	2	2	2	2	2	2	2	2	2	22:20:00	30	04:00:00	6	1	1	1	1	1	1	1	1	1
424	1	23	2	32	1	2	2	14	0	0	0	2	2	1	2	2	2	2	2	2	2	2	3	3	2	2	1	3	3	3	2	3	3	3	3	3	11:30:00	30	06:00:00	6	3	2	1	1	0	2	1	2	1
425	0	11	2	29	4	1	2	18	0	0	0	1	2	1	2	1	1	3	2	1	1	3	2	3	2	1	3	2	3	3	1	3	2	4	4	4	04:00:00	5	10:30:00	5	0	0	0	0	0	2	1	1	0
426	0	15	2	29	4	2	2	12	0	0	0	1	1	1	1	1	1	1	1	1	1	1	1	1	1	1	1	1	1	1	1	1	1	1	1	1	03:00:00	0	09:00:00	3	0	0	0	0	0	0	0	0	0
427	1	15	2	29	4	1	1	18	0	0	0	1	1	1	1	1	1	2	3	1	2	1	1	1	2	1	2	2	1	1	1	1	1	1	1	1	23:00:00	10	07:30:00	9	0	1	0	0	0	1	1	1	0
429	1	15	2	29	4	2	2	15	0	0	0	1	1	1	2	1	2	2	3	1	1	2	1	1	3	1	1	2	2	1	2	1	2	3	1	2	23:40:00	15	07:30:00	7	1	1	0	1	1	0	0	0	1
430	1	4	1	14	1	2	2	13	1	1	1	2	2	1	2	2	2	2	1	1	2	2	2	2	3	1	1	4	2	3	3	1	3	3	4	3	01:30:00	60	08:00:00	7	3	0	1	0	0	0	2	1	0
432	1	15	2	31	5	1	2	15	0	0	0	1	2	1	1	1	1	1	2	1	1	1	1	2	2	1	3	1	1	1	2	1	1	1	1	2	01:00:00	15	08:00:00	5	2	2	0	0	1	3	1	2	0
433	0	15	2	27	1	1	1	11	0	0	0	1	1	1	1	1	1	1	1	1	1	1	1	1	1	1	1	1	1	1	1	1	1	1	1	1	22:30:00	20	07:00:00	8	0	0	0	0	0	0	0	0	0
434	1	20	2	27	1	1	2	13	0	0	0	1	1	1	2	1	1	2	2	1	2	2	2	1	1	1	2	2	2	1	1	2	2	2	2	2	01:00:00	30	03:00:00	4	2	1	1	0	0	2	1	0	0
435	1	15	2	29	4	2	2	16	0	0	0	2	2	1	3	2	1	3	4	3	4	3	3	4	1	2	4	3	4	4	3	3	4	4	4	4	01:00:00	60	08:00:00	5	3	2	2	0	1	3	2	3	0
436	0	23	2	32	4	1	1	12	0	0	0	1	1	1	1	1	1	1	1	1	1	1	1	1	1	1	1	1	1	1	1	1	1	1	1	1	00:00:00	15	08:00:00	7	1	0	2	0	0	0	1	0	0
437	0	15	2	36	2	2	2	14	1	1	1	1	1	1	1	2	1	1	1	1	2	2	1	1	1	1	1	1	2	1	1	1	1	1	2	1	02:00:00	5	09:00:00	7	0	1	0	0	0	1	0	0	0
439	1	18	2	29	4	1	1	15	0	0	0	2	1	1	3	2	1	2	1	1	2	1	2	3	1	1	4	1	1	1	1	1	4	1	4	1	10:00:00	30	03:00:00	5	1	3	3	0	0	1	1	0	0
440	1	13	2	31	5	2	2	20	1	1	0	1	3	1	4	3	3	3	3	3	3	3	4	2	2	2	2	4	4	4	2	4	3	3	4	4	11:30:00	30	10:00:00	9	2	2	1	3	0	2	1	2	3
441	1	8	1	15	3	1	2	18	0	0	0	1	2	1	1	1	1	1	1	1	1	1	1	2	2	1	2	1	1	1	1	1	2	2	2	1	01:00:00	15	08:30:00	7	0	0	0	0	0	0	1	0	0
442	0	2	1	20	5	2	2	16	0	0	0	4	4	1	4	4	3	3	2	1	3	1	2	1	1	1	1	1	1	1	1	1	4	4	4	1	01:00:00	30	10:30:00	9	3	2	3	3	1	1	0	1	3
443	0	2	1	20	4	2	2	14	0	0	0	3	1	1	2	1	1	2	3	1	2	1	1	1	1	1	2	1	1	1	1	1	1	1	2	1	01:00:00	20	08:00:00	7	1	1	0	0	0	0	0	1	0
444	1	20	2	4	4	1	1	15	0	0	0	1	1	1	1	1	1	2	1	1	2	1	1	1	1	1	1	1	1	1	1	1	2	1	1	1	03:00:00	0	07:00:00	5	0	1	1	0	0	2	0	0	0
446	1	4	1	14	2	1	1	12	1	1	1	1	2	2	2	1	1	3	2	1	2	2	2	2	1	1	1	2	2	2	1	1	2	2	4	2	02:00:00	5	06:00:00	4	0	0	0	0	0	1	1	0	0
447	1	2	1	20	4	2	2	13	0	0	0	2	2	1	1	1	1	2	2	1	2	1	1	3	1	1	1	1	2	1	1	1	1	1	1	1	02:00:00	20		10	0	0	0	0	0	2	0	1	0
448	1	2	1	20	4	2	2	16	0	0	0	1	1	1	2	1	1	2	2	1	1	2	1	2	1	1	1	2	2	1	1	2	2	2	1	1	00:00:00	15	08:00:00	7	1	1	0	1	0	1	1	1	1
449	1	5	1	16	2	2	2	17	1	1	0	3	4	2	3	2	1	4	3	1	2	2	3	4	1	3	3	4	3	4	2	2	4	4	3	4	01:00:00	30	07:00:00	4	1	1	2	2	1	1	2	3	2
450	0	8	1	15	3	1	1	15	1	0	1	1	1	1	1	1	1	1	3	1	1	2	1	1	1	2	1	1	1	3	1	1	3	1	2	1	00:00:00	15	07:00:00	7	1	0	0	0	0	0	2	0	0
451	1	3	1	15	3	1	1	15	0	0	0	1	1	2	2	1	1	2	1	1	3	2	1	2	1	2	3	3	3	1	1	4	2	2	2	1	23:00:00	15	07:00:00	7	1	3	1	2	0	0	2	0	2
452	1	3	1	16	2	2	2	14	0	0	0	2	3	2	2	2	1	3	2	2	2	3	3	2	4	3	2	2	2	2	1	2	2	3	3	2	12:00:00	20	06:00:00	6	0	0	3	0	1	3	1	0	0
453	1	21	2	29	4	1	2	16	0	0	0	2	2	1	3	2	1	4	2	1	2	4	3	3	2	4	4	4	2	1	1	2	4	3	4	4	02:00:00	240	08:00:00	5	3	2	0	0	0	0	3	3	0
454	0	20	2	4	2	2	2	14	0	0	0	1	1	1	1	2	1	3	1	1	1	4	4	2	3	1	2	4	4	4	1	4	4	4	4	4	04:30:00	10	08:00:00	4	0	1	3	1	0	0	0	0	1
455	0	8	2	1	4	2	2	24	1	1	0	2	2	1	2	1	1	3	1	1	2	1	1	1	1	1	1	1	1	1	1	1	3	1	1	1	22:30:00	15	07:00:00	8	0	1	0	0	2	0	1	0	0
456	1	2	1	20	5	2	2	11	0	0	0	1	2	1	2	2	1	2	1	1	1	1	1	1	1	1	1	2	2	1	1	2	2	1	2	1	00:00:00	60	10:00:00	8	1	1	0	0	0	1	0	0	0
457	0	20	2	4	2	2	2	14	0	0	0	1	2	1	2	1	1	1	1	1	1	1	1	1	1	1	1	2	1	1	1	2	2	2	2	1	03:00:00	10	08:00:00	6	0	0	1	0	0	2	2	0	0
458	0	23	2	32	2	1	2	17	0	0	0	2	2	1	2	1	1	2	2	2	2	2	2	2	2	1	1	2	2	2	1	2	2	2	2	2	22:30:00	15	08:30:00	5	1	1	1	1	0	0	1	1	1
459	1	22	1	17	5	1	1	16	0	0	0	1	1	1	2	1	1	2	1	1	1	1	1	2	1	3	1	1	1	1	1	1	2	1	1	1	01:00:00	5	08:00:00	7	0	2	1	0	0	0	0	0	0
460	0	15	2	27	1	2	1	13	0	0	0	2	4	4	4	3	4	4	4	4	3	3	3	3	4	4	4	3	4	4	3	4	4	4	1	2	02:30:00	5	12:30:00	6	0	0	0	0	0	0	0	0	0
461	1	8	2	1	1	2	2	12	0	0	0	2	2	2	2	1	1	2	2	2	2	1	2	2	1	1	1	3	3	2	1	3	3	3	3	3	02:30:00	0	06:50:00	6	0	0	2	0	0	2	2	3	0
462	1	15	2	36	2	2	1	14	1	1	1	2	1	1	2	2	1	2	1	1	1	1	1	1	1	1	1	1	1	1	1	1	2	1	1	1	12:00:00	7	07:40:00	6	1	1	1	1	0	0	0	1	1
464	0	8	2	1	1	1	1	11	1	1	0	2	2	2	1	2	2	1	3	2	2	1	1	2	1	1	2	1	1	1	1	1	2	1	1	1	01:30:00	30	07:00:00	6	2	2	1	1	0	2	2	1	1
465	1	2	2	31	5	1	1	15	0	0	0	1	3	1	2	1	1	2	1	1	2	1	2	3	2	2	1	3	3	4	1	3	2	2	2	3	11:50:00	10	07:45:00	8	0	0	0	0	0	1	0	1	0
466	0	2	1	20	5	2	2	18	0	0	0	2	1	1	2	2	1	2	3	2	2	3	3	1	2	2	2	2	2	2	1	1	1	1	2	1	02:00:00	120	14:00:00	5	3	1	0	0	0	3	2	0	0
467	1	8	2	1	1	1	2	16	0	0	0	1	2	1	1	2	1	2	2	2	2	1	1	1	1	1	1	2	1	1	1	1	2	1	2	1	01:00:00	10	06:00:00	5	1	0	1	0	0	2	1	0	0
469	0	15	2	29	4	2	2	22	0	0	0	1	1	1	1	1	1	1	1	1	1	1	1	1	2	1	1	1	1	1	1	1	1	1	3	1	01:00:00	10	08:00:00	5	1	0	1	0	0	0	1	1	0
470	0	13	2	31	5	2	2	15	1	1	0	1	1	1	1	2	1	1	1	1	1	1	1	1	1	1	3	1	1	2	1	1	1	1	1	1	03:30:00	120	11:45:00	5	3	0	2	0	0	1	1	0	0
471	1	7	1	24	3	2	2	19	0	0	0	2	1	1	2	1	1	1	2	1	2	1	1	2	1	1	1	1	1	1	1	1	1	1	1	1	01:00:00	40	09:00:00	8	2	0	1	0	0	2	0	0	0
472	1	26	2	29	3	2	2	14	0	0	0	2	2	1	3	3	4	3	2	2	2	4	4	4	4	1	4	3	4	4	4	4	4	4	4	4	21:00:00	20	06:00:00	9	2	2	2	3	0	3	3	2	3
473	1	8	1	14	4	2	1	14	0	0	0	1	1	1	1	1	1	1	2	1	2	1	1	1	1	1	1	1	1	1	1	1	2	1	1	1	11:00:00	5	07:00:00	8	0	0	0	0	0	0	0	0	0
474	0	8	1	15	5	1	1	13	1	1	0	1	1	1	1	1	1	1	2	1	1	1	1	1	1	1	2	1	1	1	1	1	2	3	3	1	00:00:00	30	07:00:00	6	3	0	0	0	0	0	1	0	0
475	1	8	1	15	2	1	2	18	0	0	0	1	2	1	1	1	1	1	2	1	1	2	1	2	1	1	1	1	2	2	1	1	1	2	1	2	23:00:00	10	09:00:00	8	1	0	0	0	0	0	0	0	0
476	1	8	1	15	3	2	2	18	1	1	1	2	2	1	2	2	2	2	2	2	2	2	2	2	1	2	2	2	2	2	1	2	2	2	2	2	23:00:00	1	06:00:00	5	1	1	1	0	0	1	0	1	0
477	1	4	2	29	4	2	2	16	1	1	1	4	3	1	3	2	3	3	2	3	2	2	2	2	4	1	4	4	2	2	1	2	2	3	4	2	01:00:00	30	08:00:00	7	2	0	3	0	0	0	3	2	0
478	0	15	2	27	2	2	2	11	1	1	0	1	2	2	3	3	1	2	4	1	2	2	3	2	2	2	4	3	3	3	2	2	2	3	2	2	02:30:00	150	08:40:00	5	3	3	1	2	1	2	2	3	2
479	1	15	1	14	2	1	2	13	0	0	0	1	1	1	1	1	1	1	2	1	1	1	1	1	1	1	1	1	1	1	1	1	1	1	1	1	23:45:00	20	06:30:00	6	1	0	0	0	0	0	1	0	0
481	1	12	2	36	1	2	2	16	1	1	1	1	2	2	2	1	1	2	3	2	2	2	2	1	4	2	3	3	3	3	1	2	2	3	2	3	00:00:00	30	11:20:00	99999	2	0	1	3	0	3	0	1	3
482	0	4	1	14	4	2	2	20	0	0	0	4	2	1	2	2	1	2	2	1	1	1	2	3	1	1	1	2	2	2	1	2	3	1	2	1	01:30:00	20	07:00:00	6	1	0	0	0	0	0	0	0	0
483	1	23	2	32	1	1	1	10	0	0	0	2	2	1	1	1	1	2	2	1	2	1	3	2	1	2	1	1	1	1	1	1	2	1	2	2	23:00:00	10	05:00:00	6	0	1	0	0	0	0	0	0	0
485	1	8	1	15	3	1	1	10	1	1	1	1	1	2	1	1	1	2	2	1	1	1	2	1	1	1	2	2	2	2	1	1	3	1	2	1	12:00:00	120	05:00:00	4	2	2	2	2	0	2	0	2	2
486	0	2	1	20	5	2	2	16	0	0	0	1	1	1	1	1	1	1	2	1	1	2	1	1	1	1	1	1	1	2	1	1	1	1	2	1	01:30:00	10	09:30:00	6	1	0	0	0	0	1	0	0	0
487	0	10	2	29	2	1	2	16	0	0	0	1	1	1	1	1	1	2	1	1	1	2	1	1	2	1	2	1	2	2	1	1	1	1	2	1	10:00:00	30	06:00:00	7	1	2	2	0	0	1	2	0	0
488	0	23	2	32	5	2	2	16	0	0	0	1	3	2	3	2	1	2	2	2	2	1	3	3	1	1	1	1	2	1	1	1	3	2	2	1	02:00:00	10	10:00:00	8	1	3	0	1	0	0	1	1	1
489	1	26	2	29	4	1	1	14	0	0	0	1	2	2	2	1	1	1	1	1	2	1	1	1	1	3	1	1	2	2	1	1	2	1	2	1	23:00:00	5	06:00:00	6	0	2	3	0	0	0	0	2	0
490	0	15	2	27	2	1	1	15	0	0	0	1	1	2	2	2	2	2	1	1	2	1	2	1	3	2	3	2	2	4	1	3	2	2	2	2	00:00:00	30	06:00:00	7	2	2	1	0	0	1	0	1	0
491	1	15	2	6	3	1	2	13	1	0	1	2	2	2	2	2	2	2	3	2	3	3	3	3	1	2	2	3	3	3	3	3	4	4	4	4	00:30:00	30	06:00:00	5	1	1	0	2	0	1	0	1	2
493	0	16	1	12	1	1	1	16	0	0	0	1	1	1	1	1	1	1	1	1	1	1	1	1	1	1	1	1	1	1	1	1	1	1	1	1	01:00:00	10	08:00:00	6	0	1	1	0	0	0	0	0	0
494	1	16	1	12	3	1	2	16	0	0	0	1	1	1	1	1	1	2	2	1	1	1	1	1	1	1	2	1	1	1	1	1	2	1	2	1	02:00:00	120	05:00:00	3	0	1	0	0	0	0	0	0	0
495	0	16	1	12	2	1	1	14	0	0	0	1	1	1	1	1	1	1	2	1	1	1	1	1	1	1	1	1	1	1	1	1	1	1	1	1	23:00:00	30	06:00:00	7	0	0	0	0	0	0	0	0	0
499	1	16	1	12	2	2	1	18	1	1	0	2	4	2	4	1	1	4	3	3	3	3	4	2	4	1	4	4	4	4	3	4	3	4	4	4	23:30:00	45	06:30:00	99999	3	2	2	0	2	3	3	3	0
501	0	16	1	12	5	1	2	14	0	0	0	1	2	1	1	1	1	1	1	1	1	1	1	1	1	1	2	2	1	1	1	1	3	1	1	2	02:30:00	45	09:00:00	7	2	2	1	0	0	0	2	0	0
502	0	23	2	32	5	2	1	10	0	0	0	1	1	1	2	1	1	2	2	1	1	2	3	1	1	1	1	1	2	2	3	1	3	3	2	2	00:30:00	15	07:30:00	6	0	0	0	0	0	1	2	0	0
503	0	16	1	12	2	1	2	20	0	0	0	1	1	2	2	1	1	2	2	1	1	2	1	1	2	1	2	1	1	1	1	1	1	1	2	1	23:00:00	30	07:00:00	6	2	2	2	0	0	0	1	0	0
504	1	18	2	32	5	2	2	15	0	0	0	2	2	1	2	1	1	2	3	3	2	4	4	4	4	4	4	1	3	2	3	3	2	4	4	4	22:00:00	100	04:00:00	5	3	3	1	0	0	2	2	1	0
505	0	16	1	12	4	1	2	19	1	1	1	2	2	1	2	1	1	2	2	2	2	2	1	1	1	2	3	3	2	1	1	2	3	2	2	1	23:00:00	60	08:00:00	7	3	1	3	1	2	0	2	1	1
506	1	8	2	1	3	1	1	11	1	1	1	1	2	2	2	2	2	4	3	3	3	2	2	1	1	2	2	3	2	3	1	2	4	2	2	1	02:00:00	60	08:30:00	5	3	1	0	0	0	2	1	2	0
507	0	16	1	12	4	2	2	15	0	0	0	1	1	1	1	1	1	1	1	1	2	2	1	1	1	2	2	2	1	1	1	1	2	1	2	1	01:00:00	20	10:00:00	9	1	2	2	0	0	1	1	0	0
508	0	8	2	1	5	1	2	15	0	0	0	1	1	1	1	1	1	1	2	1	1	1	1	1	1	1	1	1	1	1	1	1	1	1	1	1	23:30:00	5	07:00:00	7	1	0	0	0	0	0	0	0	0
509	0	22	2	27	2	2	2	9	1	1	1	1	1	1	2	1	1	3	2	1	3	3	3	1	1	1	1	2	2	1	1	2	4	3	3	1	02:00:00	30	13:00:00	5	3	0	0	0	0	0	1	0	0
510	0	15	1	24	2	2	2	15	1	1	1	2	1	1	2	2	1	2	1	2	1	3	3	2	2	1	3	2	1	2	2	2	3	1	2	1	00:30:00	50	08:30:00	7	3	2	0	0	0	3	3	2	0
511	0	11	1	25	3	2	2	14	1	1	1	3	3	1	4	4	4	4	2	2	4	3	3	1	1	3	3	2	3	4	1	4	4	3	3	2	02:00:00	15	10:00:00	6	2	3	0	1	0	2	2	3	1
512	0	23	2	32	5	1	2	15	0	0	0	3	3	1	4	4	4	2	2	2	3	2	4	3	2	1	1	1	2	3	1	2	3	2	2	1	00:30:00	5	07:00:00	6	0	1	0	0	0	1	0	0	0
513	1	15	2	36	3	2	2	11	1	1	1	1	1	1	2	1	1	1	2	1	2	2	1	1	2	2	1	1	1	1	1	1	1	1	2	2	00:30:00	5	09:00:00	7	0	0	0	1	0	1	1	0	1
514	0	23	2	32	5	1	2	13	0	0	0	1	1	1	2	1	1	2	1	1	2	1	1	1	1	1	1	1	1	1	1	1	2	1	2	1	22:30:00	2	06:00:00	8	0	0	0	0	0	3	0	1	0
516	0	20	2	4	2	2	1	15	0	0	0	1	2	1	2	1	1	2	4	1	2	1	2	1	1	2	1	2	1	1	1	2	1	1	3	1	03:00:00	30	07:00:00	4	3	1	2	0	1	2	1	2	0
517	1	15	2	27	2	2	2	10	0	0	0	1	3	1	4	3	1	2	2	2	3	2	1	3	1	2	1	2	2	2	2	3	4	1	2	2	23:00:00	20	07:00:00	7	0	1	0	0	0	1	1	1	0
518	1	2	2	36	4	1	1	20	0	0	0	1	1	1	1	1	1	1	1	1	1	1	1	1	1	1	1	1	1	1	1	1	2	1	1	1	22:00:00	5	06:00:00	6	0	0	0	0	0	0	0	0	0
519	1	23	2	32	5	2	2	13	1	0	1	2	2	2	3	3	2	3	3	2	3	2	2	3	3	1	2	3	3	3	1	3	3	3	3	3	23:00:00	10	06:15:00	7	0	1	2	0	0	0	0	1	0
520	1	16	1	12	3	2	1	15	1	1	1	2	2	2	2	3	1	2	2	2	2	3	1	4	2	1	4	1	2	3	1	1	4	1	1	2	01:30:00	60	05:00:00	2	3	2	2	3	0	1	2	2	3
521	1	20	1	13	3	2	2	12	0	0	0	1	1	1	2	1	1	1	2	1	2	1	3	4	1	2	2	1	3	4	3	2	4	1	1	2	00:00:00	60	09:00:00	9	2	0	2	0	0	3	0	2	0
522	0	23	2	32	3	2	2	15	0	0	0	1	1	1	2	2	1	1	1	1	2	1	1	1	1	1	2	1	1	2	1	1	1	1	2	1	01:00:00	30	09:00:00	7	2	0	0	0	0	1	1	0	0
524	0	23	2	32	5	2	2	15	1	1	1	2	2	1	2	1	1	2	3	2	3	2	2	2	1	1	2	2	2	2	1	2	2	3	3	2	03:50:00	30	10:00:00	5	1	2	1	0	2	1	0	1	0
525	1	23	2	32	1	2	2	10	0	0	0	1	1	1	1	1	1	2	1	1	1	2	1	1	1	1	1	1	1	1	1	1	1	1	1	1	01:00:00	30	07:30:00	6	1	1	1	0	0	0	0	0	0
526	1	10	1	12	3	2	2	17	1	1	1	2	2	2	2	2	3	3	2	2	2	2	2	2	2	2	2	2	2	2	2	2	2	2	2	1	23:00:00	30	04:00:00	4	1	1	1	1	1	1	1	1	1
527	1	2	1	20	2	1	1	16	0	0	0	1	2	1	2	1	1	2	2	1	2	1	2	2	1	1	1	2	2	2	1	1	3	2	4	2	11:00:00	5	07:00:00	8	1	1	3	0	0	2	1	1	0
528	1	23	2	32	3	1	1	12	1	1	0	1	2	1	3	2	1	2	3	1	1	1	2	2	1	1	1	1	1	2	1	1	3	1	1	1	22:30:00	2	06:00:00	6	0	0	0	0	0	0	0	0	0
529	1	23	2	32	3	2	2	13	0	0	0	2	2	1	1	2	1	3	2	1	1	1	1	3	1	2	3	1	1	1	1	1	3	2	1	2	02:00:00	120	09:00:00	5	3	1	0	0	0	3	0	0	0
530	1	23	2	32	3	1	2	12	0	0	0	2	2	1	2	2	2	2	1	1	2	1	1	1	1	1	2	1	1	1	1	2	1	1	1	3	23:50:00	10	08:20:00	6	2	0	0	0	0	0	0	1	0
531	1	23	2	32	3	2	2	14	0	0	0	1	2	1	2	1	1	2	2	1	1	1	3	2	2	2	2	3	3	3	2	2	2	2	2	3	23:00:00	10	07:00:00	8	1	0	1	1	1	1	0	1	1
533	1	15	2	29	5	2	2	15	1	1	1	2	2	1	2	2	1	2	2	1	2	2	1	2	2	2	2	2	2	1	1	2	2	2	2	2	01:30:00	120	10:00:00	8	3	1	0	0	0	1	0	1	0
534	1	23	2	32	2	1	1	10	0	0	0	1	1	1	1	1	1	1	2	2	2	2	1	2	1	1	1	1	2	2	2	2	1	1	2	1	23:30:00	20	08:10:00	8	0	0	0	0	0	1	1	1	0
535	1	23	2	32	3	2	2	14	1	1	1	2	2	3	3	2	2	3	2	2	2	2	2	3	1	1	2	3	2	2	2	2	2	2	3	3	02:00:00	30	10:00:00	9	2	2	2	0	0	1	1	1	0
537	1	23	2	32	2	1	2	14	0	0	0	1	1	2	2	2	1	1	3	1	1	1	3	4	4	1	1	1	3	3	1	1	4	4	1	3	23:00:00	5	08:00:00	8	1	0	0	0	0	0	0	2	0
538	1	20	2	4	1	1	2	15	0	0	0	1	1	1	1	2	1	2	2	1	2	2	2	2	1	1	1	2	1	2	2	2	3	3	2	2	23:00:00	30	05:00:00	5	1	2	0	0	2	2	2	1	0
539	0	23	2	32	2	1	1	15	0	0	0	1	1	1	1	1	1	1	1	1	1	1	1	1	1	1	1	1	2	2	1	3	1	1	1	1	23:00:00	8	06:30:00	7	0	0	0	0	0	0	0	0	0
540	0	20	2	4	4	1	1	15	0	0	0	1	1	1	2	2	1	1	1	1	2	1	1	1	1	1	1	1	1	1	1	1	1	1	4	1	10:00:00	15	07:00:00	8	0	0	1	0	0	1	1	0	0
541	1	20	2	31	3	2	2	15	1	1	1	2	2	1	1	1	1	2	2	1	3	1	1	2	1	1	1	3	1	2	1	1	4	1	1	1	01:30:00	30	04:45:00	7	2	2	2	0	0	2	0	2	0
542	1	6	2	31	2	2	2	14	0	0	0	2	2	1	3	3	2	3	4	3	3	3	2	3	2	2	1	2	2	2	1	1	3	2	2	1	10:00:00	30	08:00:00	8	2	2	2	0	0	2	0	1	0
544	1	2	2	31	4	2	2	16	1	1	0	2	2	2	3	2	2	3	4	3	3	3	4	3	2	2	2	4	3	2	4	2	3	4	3	4	03:00:00	20	12:00:00	6	1	0	0	1	0	2	2	1	1
545	0	20	2	4	2	2	1	9	1	0	1	1	2	2	1	1	1	3	1	1	4	3	1	1	1	2	3	4	1	1	1	3	4	3	4	2	03:00:00	20	07:00:00	3	0	0	0	1	1	0	0	0	1
546	1	20	2	4	3	2	2	15	1	1	1	1	2	1	3	2	1	4	1	2	2	2	3	3	1	1	1	3	3	2	1	3	2	3	3	3	01:00:00	120	10:00:00	10	2	1	3	2	0	3	1	3	2
547	0	20	2	4	1	2	2	30	1	1	1	2	2	1	1	1	1	1	1	1	1	1	1	1	1	1	2	2	1	2	1	1	1	1	1	1	02:00:00	2	03:00:00	4	2	2	2	1	1	1	1	1	1
548	1	13	2	31	4	2	2	8	0	0	0	1	1	1	1	1	1	1	1	2	1	1	1	1	1	1	1	1	1	1	1	1	2	1	1	1	10:00:00	20	05:00:00	6	1	2	2	0	0	2	0	1	0
549	1	8	1	15	3	1	2	12	0	0	0	2	1	1	2	1	1	3	2	1	3	2	4	4	2	2	4	4	2	2	1	1	3	2	2	3	23:30:00	15	08:00:00	6	1	1	1	2	0	1	2	3	2
550	1	20	2	4	2	2	2	15	0	0	0	1	3	1	2	1	1	2	1	1	1	2	2	3	1	1	1	2	3	2	1	2	2	1	1	2	02:30:00	10	08:00:00	99999	0	1	0	0	0	1	0	1	0
551	1	13	2	31	5	2	2	11	0	0	0	1	2	1	2	2	1	3	1	1	1	1	3	3	3	4	3	3	3	3	1	2	4	3	3	3	02:30:00	1	07:00:00	4	3	0	0	1	0	0	1	0	1
552	1	13	2	31	5	2	2	15	0	0	0	1	1	1	1	1	1	2	2	1	1	2	2	2	1	1	1	2	1	2	1	1	1	2	2	2	02:00:00	20	09:00:00	7	1	1	1	0	0	1	1	0	0
553	1	5	1	16	2	1	2	13	0	0	0	1	1	1	2	1	1	1	2	1	1	2	1	2	1	3	3	2	2	2	1	1	2	1	2	1	23:00:00	30	09:10:00	5	3	1	0	1	1	1	1	1	1
554	0	5	1	16	5	2	2	15	0	0	0	1	1	1	2	1	1	1	3	1	1	3	3	1	1	1	3	3	3	2	1	1	1	3	3	2	03:00:00	90	09:00:00	6	3	2	0	0	0	0	0	0	0
555	1	5	1	16	5	2	2	17	0	0	0	2	2	1	2	1	1	2	1	1	2	2	1	2	1	2	1	1	1	1	1	1	2	1	1	1	04:11:00	30	08:00:00	7	0	0	0	0	0	0	0	0	0
556	0	2	1	20	5	1	2	15	0	0	0	3	2	1	2	1	1	2	1	2	2	2	2	1	2	1	1	2	1	1	1	1	2	2	4	1	11:00:00	20	05:00:00	5	0	1	2	0	0	1	0	0	0
557	1	5	2	36	1	1	2	15	0	0	0	1	1	1	2	1	1	1	1	1	2	2	1	1	1	1	1	1	1	1	1	1	1	1	1	2	23:30:00	5	06:00:00	6	0	1	0	0	0	1	0	0	0
558	1	13	2	31	5	1	2	15	0	0	0	2	2	2	2	2	1	2	3	1	2	1	1	3	1	1	1	1	2	1	1	1	2	2	2	1	01:00:00	20	07:00:00	6	1	1	0	0	0	2	0	2	0
559	1	4	1	14	2	2	2	16	1	1	1	1	1	1	2	1	1	2	2	1	2	2	1	1	1	1	1	1	2	2	1	1	1	2	1	1	23:30:00	30	06:45:00	6	1	0	0	0	0	1	0	1	0
561	1	13	2	31	5	1	1	14	0	0	0	3	2	1	2	2	1	3	3	2	3	1	2	4	3	2	4	2	2	2	2	3	2	2	1	2	00:00:00	120	07:30:00	6	3	1	3	0	0	2	2	1	0
562	0	15	2	27	4	2	2	13	1	1	1	1	2	2	4	1	1	3	1	1	4	4	4	1	4	4	4	4	4	4	4	3	2	4	4	4	01:00:00	60	09:00:00	5	2	0	0	0	0	1	0	0	0
563	1	15	2	36	5	2	2	14	1	1	0	2	2	2	2	2	1	3	1	2	2	2	2	1	3	3	3	3	2	2	2	2	2	2	2	2	02:00:00	20	07:30:00	5	2	1	1	0	0	0	0	0	0
564	1	15	2	36	5	1	2	15	0	0	0	2	1	1	1	1	1	2	2	1	1	3	1	2	1	1	1	2	2	1	1	1	1	1	1	2	23:00:00	1	08:00:00	8	0	0	1	0	0	0	1	0	0
565	1	15	2	36	5	2	2	17	0	0	0	2	2	2	2	1	1	3	2	1	1	2	1	2	1	1	1	2	2	1	1	2	2	2	2	1	02:00:00	30	07:40:00	5	2	0	2	0	0	1	0	0	0
566	1	4	1	15	1	1	2	17	0	0	0	2	3	1	3	2	2	3	2	1	2	2	2	1	2	2	1	2	2	3	1	2	2	2	3	2	00:30:00	5	07:00:00	6	0	0	0	0	0	1	1	0	0
567	1	8	1	15	2	2	2	12	1	1	0	2	3	2	3	2	2	3	2	3	3	3	3	2	2	2	2	3	3	3	3	3	3	4	4	4	01:30:00	40	09:00:00	6	1	1	2	1	1	2	2	1	1
568	1	4	1	14	5	1	2	12	1	1	1	2	2	1	1	1	1	2	4	1	2	4	3	3	1	1	2	3	3	2	1	1	2	4	2	4	23:30:00	30	08:00:00	8	1	1	0	0	0	3	0	2	0
569	0	8	2	1	5	1	1	16	0	0	0	1	2	2	2	2	1	2	1	1	2	2	1	1	1	2	2	2	2	2	1	1	2	2	2	1	23:50:00	5	00:00:00	5	1	0	1	0	0	2	1	1	0
570	1	4	1	14	5	2	2	21	0	0	0	1	2	1	2	2	1	2	1	2	2	1	1	1	1	1	1	2	1	1	1	1	2	2	2	1	22:00:00	10	05:00:00	7	1	1	1	0	0	1	2	0	0
571	1	4	1	14	4	2	2	13	0	0	0	1	2	2	3	1	1	3	4	1	2	3	3	2	2	1	3	2	1	3	1	2	2	3	2	4	00:00:00	60	06:00:00	6	3	2	1	0	0	0	3	1	0
573	1	8	1	15	2	2	2	13	1	1	0	2	3	2	4	2	3	3	2	3	3	3	3	4	2	3	2	4	3	3	1	2	2	4	4	4	01:00:00	20	09:00:00	6	2	2	0	1	0	1	0	0	1
574	1	8	2	1	4	2	2	19	1	1	1	4	4	3	4	4	4	4	4	3	4	3	4	4	4	2	3	4	4	4	2	4	4	3	4	4	01:30:00	50	09:00:00	4	2	3	0	2	1	2	2	3	2
575	0	15	2	36	5	1	1	17	0	0	0	2	1	1	2	3	2	1	1	2	2	1	2	1	1	2	4	1	2	2	1	4	3	2	1	1	00:00:00	20	06:00:00	6	3	0	0	1	1	1	0	2	1
577	1	16	1	12	5	2	2	17	0	0	0	2	2	1	3	1	1	3	3	1	2	1	1	1	2	1	1	4	2	2	1	2	2	2	1	1	11:30:00	20	05:30:00	6	0	1	2	0	0	2	2	0	0
578	1	15	2	27	1	2	2	12	1	0	0	1	2	2	4	2	2	2	2	1	4	2	4	4	1	2	1	2	3	2	2	2	4	2	4	4	12:30:00	10	06:50:00	7	0	0	0	0	0	1	0	0	0
579	0	15	2	36	5	1	2	17	1	1	1	1	1	1	2	1	1	2	1	1	3	2	1	1	1	3	4	3	1	2	1	3	2	2	3	1	01:30:00	40	11:30:00	5	3	3	0	0	0	0	0	2	0
580	1	12	2	28	3	1	1	16	1	1	0	1	2	1	2	1	1	2	2	1	2	1	2	2	1	1	2	1	1	2	2	1	2	1	2	1	02:00:00	30	07:45:00	5	2	1	1	0	0	1	2	1	0
581	1	15	2	28	5	1	1	24	0	0	0	1	1	1	1	1	1	1	1	1	1	1	1	2	1	1	2	1	1	1	1	1	1	1	1	1	23:00:00	50	06:00:00	6	2	0	0	0	0	0	0	0	0
582	1	12	2	28	3	1	1	12	0	0	0	1	2	1	2	2	1	1	1	1	2	1	1	1	1	1	2	3	2	2	1	2	2	1	3	1	22:00:00	160	07:00:00	8	1	2	2	0	0	0	0	1	0
583	1	12	2	28	5	2	2	13	1	1	0	2	1	1	2	1	1	1	2	3	2	2	4	2	2	3	2	3	3	3	2	2	4	4	4	1	02:20:00	60	08:00:00	6	1	0	1	1	0	1	0	2	1
584	1	12	2	28	5	1	1	17	0	0	0	1	1	1	2	1	1	1	2	1	1	1	1	1	2	1	1	1	1	1	1	1	1	1	1	1	23:30:00	15	06:45:00	6	0	1	0	0	0	1	0	0	0
585	1	12	2	28	5	1	1	16	0	0	0	2	2	2	3	3	1	2	2	1	3	3	1	3	2	1	2	3	2	2	1	1	2	3	3	2	00:00:00	30	09:00:00	8	1	1	0	2	2	2	2	2	2
586	1	12	2	28	5	1	1	12	1	1	0	1	1	1	1	1	1	2	1	1	1	1	1	1	1	1	1	1	1	1	1	1	2	1	2	1	01:00:00	10	08:00:00	7	0	0	0	0	0	0	0	0	0
587	1	16	1	12	4	2	2	12	0	0	0	1	2	1	2	1	1	2	1	1	1	2	2	2	2	1	3	3	2	3	1	1	1	3	2	1	03:00:00	30	10:00:00	7	3	0	0	0	0	1	1	0	0
588	1	15	2	36	5	2	2	14	1	1	1	2	3	2	3	3	2	3	2	2	3	3	2	3	2	2	4	3	3	3	2	3	3	3	3	2	02:00:00	60	07:30:00	5	3	1	0	0	1	2	1	1	0
589	1	15	2	36	5	2	1	11	0	0	0	2	3	2	2	2	2	2	3	1	2	2	2	1	2	3	3	2	2	2	1	2	3	3	3	2	03:00:00	20	13:00:00	8	1	0	1	0	0	1	0	0	0
590	1	15	2	36	5	1	2	18	0	0	0	2	1	1	2	2	2	1	1	1	2	2	1	2	1	1	2	3	2	2	1	2	2	2	2	2	01:00:00	1	08:00:00	6	2	2	1	0	0	1	1	0	0
591	0	5	2	36	5	2	2	16	1	0	1	3	3	2	3	3	3	3	2	3	3	3	3	2	1	1	1	3	2	1	2	2	4	3	4	3	00:30:00	5	07:30:00	7	0	1	1	2	0	0	1	0	2
592	0	15	2	36	5	2	1	20	1	1	0	1	1	1	1	1	1	1	2	1	1	1	1	1	1	1	1	1	1	1	1	1	2	1	1	1	12:00:00	10	05:00:00	5	0	1	0	0	0	0	0	0	0
593	0	15	2	36	5	1	2	18	1	1	1	1	1	1	2	2	1	3	3	1	3	2	3	1	2	1	2	3	1	1	1	3	3	3	2	1	00:00:00	20	07:30:00	5	3	1	1	0	0	1	0	0	0
594	0	15	2	36	5	2	2	15	0	0	0	1	2	1	2	1	1	2	1	1	2	2	1	1	1	1	2	1	1	2	1	1	2	2	3	2	00:00:00	20	06:10:00	4	2	0	3	0	0	2	2	2	0
595	1	3	2	36	5	1	1	10	1	1	0	1	2	2	3	3	2	2	3	2	3	3	3	4	1	2	3	2	2	2	2	1	2	1	1	1	01:00:00	30	06:30:00	5	2	1	1	0	0	2	0	2	0
596	0	15	2	36	5	1	1	16	0	0	0	2	2	1	1	2	2	2	1	1	2	1	2	2	2	1	1	1	1	1	1	1	2	1	2	1	01:00:00	30	07:30:00	6	2	0	1	0	0	1	0	0	0
597	1	15	1	24	5	1	2	15	0	0	0	1	1	1	1	1	1	2	2	1	1	1	1	1	1	1	2	1	1	1	1	1	1	2	1	1	01:00:00	60	07:00:00	5	1	1	0	0	0	2	1	0	0
598	0	15	1	24	4	1	2	14	0	0	0	2	2	1	2	1	2	2	1	1	3	2	1	1	1	1	2	2	2	1	2	3	2	3	2	2	23:00:00	15	08:30:00	7	1	1	0	0	0	1	0	0	0
599	0	12	2	28	3	1	2	13	0	0	0	2	2	1	2	2	2	2	2	2	2	2	2	1	2	3	3	3	3	3	1	2	2	3	3	2	23:50:00	10	08:00:00	4	1	1	1	3	0	1	1	1	3
600	0	15	2	36	5	1	2	21	1	1	1	1	3	1	3	3	4	3	1	2	3	3	2	1	1	1	2	2	2	1	1	2	2	1	2	2	22:30:00	40	05:30:00	6	3	3	1	1	0	1	1	1	1
601	1	15	2	36	5	2	2	14	0	0	0	1	2	1	2	1	1	2	1	1	3	2	2	2	1	1	1	1	1	1	2	2	3	1	3	1	11:00:00	30	05:30:00		0	1	1	0	0	1	1	0	0
602	1	15	2	36	5	2	2	16	1	1	1	3	3	3	3	4	3	3	3	2	2	4	4	4	1	1	2	4	4	4	4	2	4	4	4	4	23:00:00	10	05:00:00	5	1	3	3	0	0	0	0	3	0
603	1	23	2	29	2	2	2	14	0	0	0	2	2	2	2	2	1	3	3	1	1	1	1	3	1	3	2	3	2	1	1	1	3	2	4	1	00:00:00	30	04:00:00	4	1	2	2	2	0	2	2	1	2
604	0	15	1	16	3	2	2	14	0	0	0	1	2	2	2	2	1	3	2	1	3	2	3	1	1	1	3	3	2	1	1	1	3	1	1	2	01:00:00	40	07:00:00	5	2	0	0	0	0	0	0	2	0
605	1	8	2	1	5	2	2	20	0	0	0	2	2	2	3	3	1	2	3	1	2	1	2	2	2	2	3	3	2	2	2	2	3	2	3	3	23:00:00	80	07:00:00	6	1	3	0	0	0	0	0	1	0
606	0	7	1	24	4	1	1	16	1	1	0	3	3	1	3	2	2	2	2	2	3	3	4	2	2	1	3	2	3	3	1	3	4	3	3	3	01:00:00	30	05:00:00	6	2	2	3	1	2	1	1	2	1
607	1	15	1	24	4	2	2	18	1	1	1	1	1	1	1	1	1	1	1	1	1	1	1	1	1	1	1	1	2	1	1	1	1	1	1	1	00:00:00	10	07:00:00	7	0	0	0	0	0	1	0	1	0
608	1	2	1	24	3	1	2	12	0	0	0	1	1	1	2	1	2	2	1	1	1	1	1	1	1	1	2	2	1	1	1	1	2	1	2	1	23:50:00	8	07:20:00	6	0	0	0	0	0	1	0	0	0
609	0	15	1	24	2	2	1	15	0	0	0	1	1	1	1	1	1	1	1	1	1	1	1	1	1	1	2	1	1	1	1	1	1	1	1	1	01:00:00	10	08:00:00	7	2	1	0	0	1	0	1	0	0
610	1	7	1	24	5	1	2	16	0	0	0	1	1	2	2	1	1	1	2	1	1	1	1	1	1	1	1	1	1	1	1	1	2	1	1	1	11:30:00	5	07:30:00	7	1	0	0	0	1	0	0	0	0
611	1	12	1	24	5	2	2	19	0	0	0	2	2	1	3	3	2	4	1	1	4	2	2	2	1	1	4	2	2	2	1	1	3	2	2	3	03:00:00	150	09:00:00	5	2	0	1	1	0	1	0	0	1
612	1	15	1	24	4	1	1	15	1	1	1	1	2	1	3	1	2	1	1	1	3	1	1	2	1	1	2	1	2	2	1	1	2	1	1	1	00:00:00	30	07:00:00	7	0	1	0	0	0	2	1	1	0
613	0	12	1	24	5	1	1	14	0	0	0	1	1	1	1	1	1	1	1	1	1	1	1	1	1	2	1	1	1	1	1	1	1	2	1	1	23:00:00	30	07:00:00	8	3	1	0	0	0	0	0	1	0
614	1	2	1	24	5	2	1	18	0	0	0	1	3	1	3	3	1	3	3	3	3	3	4	3	1	3	4	2	4	2	1	4	4	4	4	2	02:00:00	60	11:00:00	8	2	1	1	0	0	0	0	2	0
615	1	15	1	24	5	2	1	20	0	0	0	1	1	1	1	1	1	1	1	1	1	1	1	1	1	1	1	1	1	1	1	1	1	1	1	1	23:40:00	5	06:30:00	7	0	0	0	0	0	0	0	0	0
616	1	15	1	24	1	2	2	13	0	0	0	1	2	1	3	1	1	4	2	1	3	2	2	2	1	1	1	3	2	2	1	2	3	2	2	2	00:30:00	20	08:00:00	7	1	0	0	0	0	2	0	1	0
617	1	15	1	24	4	2	1	13	0	0	0	2	3	1	4	2	1	2	3	2	3	2	4	4	1	1	2	4	3	4	2	3	4	2	4	4	02:00:00	10	09:00:00	7	1	1	0	2	0	0	0	2	2
618	0	12	2	28	5	1	1	19	0	0	0	1	1	1	2	1	1	1	1	1	1	1	1	1	1	1	1	1	1	1	1	1	1	1	1	1	02:00:00	30	09:00:00		1	0	0	0	0	1	0	0	0
619	1	14	2	3	3	1	1	15	1	1	0	3	2	1	3	2	1	3	2	2	4	3	3	4	2	3	1	1	2	3	1	1	4	2	3	3	02:00:00	30	07:55:00	6	0	2	0	1	0	3	0	2	1
620	0	15	1	24	5	2	2	24	1	1	1	2	2	3	3	2	2	2	1	1	3	3	2	2	2	1	4	2	2	2	1	3	2	3	4	2	02:00:00	20	09:00:00	7	2	2	2	0	1	0	0	0	0
621	1	12	2	7	2	2	1	14	1	1	0	2	2	1	1	1	1	2	2	1	2	1	1	3	1	1	3	4	2	2	1	1	4	4	2	1	12:00:00	60	08:00:00	6	3	1	2	0	0	2	2	0	0
622	1	6	2	3	3	2	2	16	0	0	0	2	2	1	3	2	2	3	3	2	2	2	2	3	2	2	2	3	3	3	2	3	3	3	3	3	02:00:00	240	07:00:00	5	3	2	1	3	1	3	3	2	3
623	0	8	2	1	2	2	2	13	0	0	0	2	2	1	2	2	1	2	3	2	2	2	2	1	2	2	2	3	3	3	2	3	2	3	3	2	23:00:00	10	07:00:00	5	1	1	2	1	0	1	1	0	1
624	1	15	1	24	5	1	1	17	1	1	0	3	2	1	3	2	1	3	2	1	2	1	2	3	1	1	1	1	1	1	1	2	3	1	1	1	00:30:00	10	09:00:00	8	1	2	3	0	0	1	0	1	0
625	1	2	2	36	3	1	2	15	0	0	0	1	1	1	1	1	1	1	1	1	1	2	1	1	1	1	1	1	1	1	1	1	1	1	1	1	01:00:00	5	08:00:00	6	0	1	1	0	0	2	0	0	0
626	0	15	1	24	2	1	2	16	0	0	0	2	2	1	2	1	1	3	2	2	2	2	1	1	1	1	2	2	1	1	1	1	2	2	2	1	23:00:00	30	08:00:00	8	2	1	3	0	1	1	1	0	0
627	0	10	1	24	3	1	2	14	1	1	0	1	1	1	2	1	1	1	1	2	1	1	1	1	1	1	1	1	1	1	1	1	2	1	2	1	23:30:00	10	08:30:00	7	1	1	1	0	0	1	0	1	0
628	1	2	1	20	5	1	1	16	1	1	1	2	2	2	2	2	2	2	2	1	2	1	1	1	1	1	1	1	1	1	1	1	2	1	1	1	02:00:00	10	11:00:00	8	0	0	0	0	0	0	0	0	0
629	1	15	2	27	5	2	2	10	1	1	0	3	3	2	3	3	2	4	1	2	3	3	3	3	1	2	3	3	3	3	1	3	3	2	3	3	02:00:00	10	11:30:00	10	1	2	3	0	0	2	1	0	0
630	1	2	1	20	2	1	1	15	0	0	0	1	2	1	3	3	1	3	2	4	3	1	3	3	1	2	4	3	3	4	2	2	2	2	2	3	01:00:00	60	09:00:00	8	2	3	1	0	0	0	0	3	0
631	1	22	1	17	4	2	2	11	0	0	0	2	2	1	1	2	2	2	2	1	2	1	1	2	1	2	1	1	2	1	1	1	3	2	1	1	00:00:00	30	07:00:00	6	1	3	0	0	0	2	1	2	0
632	1	12	2	7	3	2	2	15	0	0	0	2	2	1	2	1	1	3	2	3	3	3	3	1	1	1	1	3	1	1	1	3	2	2	3	4	01:30:00	10	08:00:00	7	1	0	0	0	1	1	2	2	0
633	0	2	1	20	5	2	1	15	0	0	0	1	1	1	1	2	1	1	2	1	1	2	3	1	1	3	4	3	1	2	2	3	1	3	3	4	04:00:00	120	11:00:00	2	3	1	2	0	3	2	2	1	0
634	1	2	1	20	1	1	1	15	1	0	0	1	2	1	1	1	1	1	2	1	1	1	1	2	2	1	2	2	2	2	1	1	2	4	4	4	22:30:00	5	05:30:00	7	1	1	0	0	0	1	0	1	0
635	1	2	2	35	5	1	1	15	0	0	0	1	1	1	2	1	1	2	2	1	3	1	2	2	1	1	1	1	1	1	1	2	2	1	1	1	23:00:00	30	10:00:00	8	2	0	2	0	0	1	1	1	0
636	1	2	1	20	5	1	1	12	1	1	1	1	2	1	2	2	1	2	2	1	2	2	2	2	2	2	2	2	2	2	1	1	2	2	2	3	02:30:00	1	04:30:00	6	1	1	1	1	0	1	0	1	1
637	1	2	1	20	5	2	2	15	0	0	0	1	2	1	2	2	1	2	1	1	2	2	1	2	2	1	2	2	2	1	1	1	2	2	1	1	03:00:00	120	12:00:00	8	2	0	0	0	0	0	1	1	0
638	1	2	1	20	3	2	2	17	1	1	0	2	2	2	3	2	1	3	3	1	3	2	2	3	1	1	2	4	2	1	1	2	3	2	2	2	03:00:00	10	11:00:00	5	2	1	0	1	0	1	0	1	1
639	1	14	2	4	1	1	2	16	1	1	1	1	1	1	2	1	1	2	1	1	1	1	1	1	1	1	1	1	1	1	1	1	2	1	1	1	12:00:00	15	06:00:00	5	0	0	0	0	0	1	0	0	0
640	1	2	2	5	4	2	1	18	0	0	0	1	1	1	1	1	1	1	1	1	1	1	1	1	2	1	2	1	1	1	1	1	1	1	1	1	02:00:00	10	10:00:00	8	0	0	0	0	0	1	0	0	0
642	1	2	2	35	5	1	1	20	0	0	0	2	1	1	1	1	2	1	2	1	1	1	1	1	1	2	2	1	2	1	1	2	1	1	1	1	01:00:00	10	09:00:00	8	0	1	0	0	0	1	0	1	0
643	1	2	2	5	4	1	2	16	0	0	0	1	1	2	1	1	1	1	2	1	2	1	1	1	1	1	1	2	2	2	1	3	2	1	2	1	23:00:00	5	08:00:00	8	0	0	2	0	0	2	0	0	0
645	1	4	2	2	3	2	2	16	1	1	1	1	2	1	2	2	1	2	1	1	1	2	1	1	1	1	1	2	1	1	1	1	2	1	2	1	12:00:00	10	08:00:00	8	0	0	0	0	0	0	1	0	0
646	1	8	1	15	3	1	2	11	1	1	1	1	1	2	2	1	1	1	2	1	1	2	1	3	1	1	2	1	2	1	1	1	2	1	1	1	23:30:00	8	09:00:00	8	0	1	0	0	0	0	1	0	0
647	1	15	2	8	2	2	2	13	0	0	0	1	1	1	1	1	1	1	1	1	1	1	1	1	1	1	1	1	1	1	1	1	1	1	1	1	03:00:00	15		3	1	0	0	0	0	1	0	0	0
648	1	3	1	15	5	2	2	15	0	0	0	1	1	1	1	1	1	2	2	1	1	1	1	1	1	2	1	2	1	1	1	1	2	2	2	1	01:00:00	20	08:00:00	7	1	1	1	0	0	1	3	0	0
649	1	2	1	20	2	2	2	13	0	0	0	2	1	1	2	1	2	2	2	1	2	1	2	2	3	1	1	1	1	1	1	1	2	1	1	1	03:00:00	15	11:00:00	5	0	0	2	0	0	2	0	0	0
650	1	20	2	30	5	1	2	14	0	0	0	1	1	2	2	2	1	2	2	1	1	2	2	3	2	1	2	1	1	1	1	2	2	2	3	1	02:30:00	10	07:30:00	5	3	1	2	0	0	0	2	2	0
652	0	20	1	13	3	1	1	14	1	1	0	1	1	1	2	1	1	2	1	1	2	2	3	1	1	1	2	1	2	3	1	2	3	2	2	1	01:00:00	15	09:00:00	7	2	1	2	1	1	1	2	1	1
653	1	4	2	2	1	1	1	13	0	0	0	1	1	1	2	1	2	2	1	1	1	1	1	1	1	1	3	2	1	1	1	1	3	1	2	1	01:00:00	20	06:30:00	5	2	0	0	0	0	0	0	0	0
657	1	4	2	2	2	1	1	11	0	0	0	1	1	1	1	1	1	1	1	1	2	2	1	1	1	2	2	2	1	3	2	2	3	1	4	2	11:00:00	30	09:00:00	9	1	0	1	0	0	0	2	1	0
658	1	4	2	2	2	2	2	13	0	0	0	2	3	1	3	2	2	3	2	2	2	1	2	3	2	3	2	2	3	3	1	2	2	2	2	2	12:00:00	2	06:50:00	5	0	0	0	0	0	0	0	0	0
659	1	4	2	2	1	2	2	17	0	0	0	2	2	1	2	1	1	2	2	1	1	3	2	1	1	3	2	1	2	2	1	1	3	2	2	1	00:30:00	15	08:45:00	8	0	2	1	0	1	2	2	0	0
660	1	2	2	35	5	2	2	13	0	0	0	3	1	1	3	1	2	2	2	1	1	3	2	3	1	1	3	2	2	3	2	2	2	2	3	2	02:30:00	40	11:00:00	9	3	1	0	0	0	1	0	0	0
661	0	15	1	24	5	2	2	15	1	1	0	2	1	1	3	2	2	1	3	1	2	2	3	2	1	1	1	2	2	2	1	2	2	2	2	2	23:59:00	5	06:30:00	6	0	0	0	0	0	0	0	0	0
662	1	2	1	20	5	1	2	15	0	0	0	2	2	1	2	1	1	3	2	2	3	3	3	2	1	2	3	2	3	3	4	3	4	3	3	3	00:30:00	15	07:30:00	6	1	2	0	2	0	2	2	2	2
664	1	4	2	2	1	1	1	11	0	0	0	1	2	1	2	1	1	1	1	1	2	2	1	1	1	1	1	2	2	2	1	1	2	2	3	2	23:30:00	20	09:00:00	8	1	0	0	0	0	0	0	0	0
665	1	8	2	1	2	2	2	11	0	0	0	1	2	1	2	3	2	2	1	2	3	1	2	3	1	3	1	3	2	2	1	2	1	3	2	3	00:00:00	10	06:00:00	5	0	0	0	0	0	0	0	1	0
666	1	4	2	2	1	2	2	12	1	1	1	1	1	1	2	1	1	1	3	1	3	1	1	1	1	1	2	1	1	1	1	1	1	1	1	1	12:00:00	15	09:00:00	8	1	1	0	0	0	1	1	1	0
667	1	4	2	2	1	1	1	11	0	0	0	1	1	1	1	1	4	1	2	2	2	3	1	1	1	1	1	1	1	1	1	1	1	3	3	1	22:00:00	30	10:00:00	8	1	1	1	0	0	0	0	2	0
668	0	4	2	2	1	1	2	12	0	0	0	1	2	3	2	2	2	4	1	1	1	2	2	2	1	2	2	1	2	1	1	4	2	1	1	1	00:00:00	15	09:00:00	7	0	1	0	0	0	2	1	0	0
669	1	4	2	2	1	2	2	15	0	0	0	2	1	1	3	1	1	1	1	1	3	1	1	2	2	1	1	1	1	1	1	1	3	1	1	1	22:00:00	30	05:00:00	5	1	2	1	0	0	2	0	1	0
670	1	8	2	1	1	2	1	12	0	0	0	4	3	2	4	3	3	3	2	3	3	1	2	2	1	2	4	4	3	3	3	3	4	1	2	3	01:30:00	30	06:30:00	4	3	3	1	1	0	3	1	0	1
671	1	4	2	2	1	1	1	16	0	0	0	1	1	1	1	1	1	2	3	1	1	1	1	3	3	2	3	1	1	1	1	1	2	1	1	1	00:00:00	60	05:00:00	5	3	2	2	0	0	2	2	3	0
672	0	4	2	2	4	2	2	25	1	1	0	2	3	1	3	2	1	3	2	4	2	2	2	1	2	1	2	3	3	2	2	2	3	2	3	3	22:30:00	60	07:00:00	7	3	2	2	1	1	1	1	2	1
673	1	8	2	1	3	1	2	11	1	1	0	1	1	2	2	1	1	2	2	1	2	2	2	2	1	1	1	2	2	2	1	2	3	1	1	1	01:00:00	5	08:00:00	6	0	0	1	0	0	0	0	0	0
674	1	4	2	2	4	2	1	13	0	0	0	1	2	1	3	2	2	2	2	2	2	2	2	1	3	2	2	2	2	2	2	2	3	2	2	1	22:00:00	5	06:00:00	6	1	2	3	3	2	2	0	1	3
675	0	4	2	2	2	1	1	12	0	0	0	1	1	1	1	1	1	2	2	1	2	1	1	1	1	1	1	2	2	2	1	1	3	2	2	2	02:00:00	120	10:00:00	6	3	1	0	0	0	1	2	1	0
676	1	21	2	2	5	2	2	10	1	1	0	2	2	1	2	2	1	4	2	1	1	3	2	4	2	3	3	2	2	2	1	4	3	2	3	2	02:00:00	15	07:30:00	5	1	1	2	3	2	1	2	1	3
677	1	4	2	2	4	1	1	16	0	0	0	2	1	1	2	1	1	2	1	1	1	2	2	2	1	1	1	2	1	2	1	1	1	2	1	1	23:00:00	40	05:30:00	6	3	0	1	0	0	0	0	2	0
678	0	2	2	35	5	2	2	16	0	0	0	2	1	1	2	1	2	1	2	1	2	2	1	1	1	1	1	1	1	1	1	1	1	1	1	1	02:00:00	5	09:00:00	7	0	0	0	0	1	2	0	0	0
679	1	4	2	2	1	1	1	12	0	0	0	2	2	2	2	2	1	1	2	1	2	2	1	2	3	2	2	1	2	1	1	1	1	1	1	1	11:00:00	40	07:30:00	8	1	1	0	1	1	1	1	1	1
680	0	4	2	2	5	2	2	20	0	0	0	2	1	1	2	1	1	2	2	1	3	2	1	1	1	1	3	1	1	1	1	1	3	1	2	1	00:30:00	30	05:00:00	5	1	1	0	0	0	0	1	2	0
681	1	4	2	2	1	2	1	15	0	0	0	2	2	1	2	1	1	2	2	3	2	2	1	4	2	1	2	2	2	1	1	2	2	2	1	1	11:00:00	60	09:30:00	10	3	0	0	0	0	0	2	1	0
682	1	4	2	2	3	1	1	14	0	0	0	1	2	1	1	1	1	1	1	1	1	2	1	3	1	2	1	2	1	1	1	1	2	2	2	1	12:00:00	15	08:30:00	8	0	1	0	0	0	0	0	1	0
683	1	4	2	2	1	2	2	7	0	0	0	1	2	1	2	1	2	2	3	2	2	3	2	1	1	2	3	2	2	2	2	1	3	3	4	2	03:00:00	120	12:00:00	7	3	2	0	1	0	1	1	0	1
684	1	4	2	2	2	1	1	12	0	0	0	1	1	2	2	2	2	2	1	1	1	3	2	3	1	2	2	2	1	2	1	2	2	2	2	1	01:00:00	8	08:00:00	7	0	0	1	0	0	1	2	1	0
685	0	4	2	2	4	2	2	10	0	0	0	3	3	3	3	3	3	3	3	3	3	3	3	3	3	3	3	3	3	3	3	3	3	3	3	3	06:00:00	6	06:00:00	7	2	2	2	2	2	2	2	2	2
686	1	8	2	1	1	1	1	13	1	1	0	3	4	2	3	3	1	2	3	3	3	3	2	4	1	4	1	4	4	4	1	2	4	1	2	1	00:30:00	30	07:00:00	6	2	0	1	2	0	2	3	0	2
687	0	4	2	2	5	1	1	16	0	0	0	1	1	1	1	1	1	1	2	1	1	1	1	1	1	1	2	1	1	1	1	1	1	1	1	1	23:30:00	60	07:00:00	8	1	0	1	0	0	0	0	0	0
688	1	4	2	2	5	2	2	15	0	0	0	1	2	1	1	1	1	2	1	1	1	1	1	1	1	1	1	1	2	1	1	1	1	1	1	1	23:00:00	5	08:00:00	8	0	0	0	0	0	0	0	1	0
689	1	8	2	1	4	1	1	16	1	1	1	2	2	2	2	2	2	2	3	1	2	1	1	3	1	1	4	2	2	2	1	1	2	2	2	1	02:00:00	40	09:30:00	4	3	1	1	1	1	1	1	1	1
690	1	4	2	2	1	1	1	13	0	0	0	1	2	1	2	1	1	1	1	2	2	1	1	2	1	1	1	2	1	1	1	1	1	2	1	1	12:00:00	10	09:00:00	10	1	1	0	0	0	0	1	2	0
691	1	4	2	2	2	1	1	14	0	0	0	2	2	1	2	1	2	2	2	2	1	1	1	2	1	1	1	1	1	1	1	1	3	1	2	1	01:00:00	8	07:00:00	5	1	2	2	0	0	3	1	1	0
693	0	4	2	2	5	2	2	15	0	0	0	1	2	1	4	3	3	3	4	1	1	3	4	4	3	1	1	2	3	1	4	4	4	3	3	4	02:00:00	30	08:00:00	6	1	0	0	0	3	1	1	1	0
694	0	4	2	2	5	1	1	16	0	0	0	2	2	1	2	1	1	2	1	1	1	2	3	1	1	1	1	3	2	1	1	2	1	2	2	2	00:00:00	30	08:00:00	7	2	1	1	0	0	1	1	1	0
695	1	4	2	2	1	1	2	18	0	0	0	1	4	2	2	2	2	4	4	2	3	2	1	1	1	1	2	1	1	1	1	1	4	1	2	1	02:30:00	10	11:00:00	8	1	0	0	1	0	0	1	1	1
696	1	15	1	24	5	2	2	14	0	0	0	1	2	1	1	1	1	1	2	1	1	2	2	2	2	2	1	2	2	3	1	1	2	2	2	2	02:00:00	30	10:00:00	7	1	0	0	0	0	1	0	1	0
697	0	4	2	2	2	1	2	16	0	0	0	1	2	1	2	1	1	2	1	1	1	1	3	1	3	3	3	2	1	2	1	4	3	2	2	2	01:00:00	180	05:00:00	4	2	2	1	0	0	0	2	2	0
698	1	4	2	2	1	1	1	14	0	0	0	3	2	1	2	1	1	2	2	1	2	1	1	1	1	2	3	1	2	2	1	1	1	1	2	1	23:30:00	30	08:30:00	7	1	0	0	0	0	2	1	1	0
699	1	15	1	21	4	2	2	16	0	0	0	1	1	1	2	3	2	3	4	1	2	2	2	2	2	2	2	1	2	1	1	1	2	1	1	1	03:00:00	30	08:30:00	4	2	0	2	0	0	0	0	1	0
700	0	4	1	14	1	2	2	15	0	0	0	1	2	1	2	1	1	2	2	1	2	2	2	1	1	1	1	2	2	2	1	1	2	2	2	2	22:30:00	5	05:00:00	6	0	1	0	0	0	0	0	1	0
701	1	15	1	24	5	2	1	18	0	0	0	2	1	1	2	1	1	2	1	1	2	1	2	2	1	1	1	1	1	1	1	1	1	1	1	1	11:00:00	5	07:00:00	7	0	0	0	0	0	0	0	0	0
702	1	4	2	2	1	1	1	12	0	0	0	1	2	2	3	2	1	2	1	1	2	3	2	1	3	1	4	1	1	1	1	1	4	2	1	2	02:30:00	60	09:00:00	6	3	2	1	3	0	0	1	0	3
703	1	8	1	15	3	2	2	15	0	0	0	3	3	1	2	1	2	2	2	1	3	1	2	2	1	1	3	3	2	3	2	1	3	1	1	3	01:00:00	90	09:00:00	8	3	0	0	1	0	0	3	3	1
704	1	18	2	2	4	2	2	9	1	1	1	1	2	3	2	2	1	1	3	2	2	1	3	4	1	4	3	3	4	2	1	2	4	2	3	3	04:30:00	60	10:00:00	6	3	0	2	0	0	0	0	0	0
707	0	4	2	2	5	1	1	18	0	0	0	1	1	1	1	1	1	1	1	1	1	1	1	1	1	1	1	1	1	1	1	1	1	1	1	1	00:00:00	20	05:00:00	5	0	0	0	0	0	0	0	0	0
708	1	10	2	2	5	1	2	12	0	0	0	2	2	1	2	1	1	2	2	1	3	3	3	3	2	1	2	2	2	2	1	2	4	3	3	2	00:30:00	15	08:00:00	7	2	1	0	0	0	0	0	1	0
710	1	4	2	2	5	1	2	14	0	0	0	2	3	3	3	3	2	3	2	3	3	3	2	3	1	1	1	1	1	2	2	3	3	3	3	3	23:30:00	30	05:00:00	6	1	2	3	2	1	3	3	2	2
711	1	2	1	20	2	2	2	15	0	0	0	1	1	1	2	1	1	2	1	1	2	3	3	2	2	1	2	3	2	1	1	2	2	3	3	2	03:30:00	15	12:00:00	9	1	0	1	2	0	3	0	1	2
712	1	8	1	24	3	1	1	12	0	0	0	1	2	1	1	1	1	2	1	1	1	1	1	1	1	1	1	2	2	1	1	1	1	1	1	1	23:30:00	15	07:00:00	7	0	0	0	0	0	0	0	0	0
713	0	2	1	20	5	1	1	22	0	0	0	1	1	1	2	1	1	1	1	1	2	2	1	1	1	1	1	1	1	1	1	1	1	1	2	1	02:30:00	5	10:00:00	8	0	0	0	0	0	0	0	1	0
714	1	4	2	2	5	2	1	14	0	0	0	1	1	1	1	1	1	2	2	1	1	1	1	1	1	1	1	1	1	1	1	1	1	1	1	1	22:30:00	55	06:00:00	6	3	2	2	0	0	0	0	0	0
715	0	21	2	2	4	2	2	12	0	0	0	1	1	1	2	1	1	1	2	1	1	2	1	1	1	1	1	3	1	1	2	1	1	3	1	4	00:00:00	15		7	0	0	0	0	0	0	1	0	0
716	0	20	1	13	4	2	2	18	0	0	0	2	2	1	2	2	1	2	3	3	2	3	2	1	1	2	2	3	2	2	2	3	3	3	3	3	23:50:00	30	12:00:00	8	2	3	1	3	1	2	2	2	3
717	0	2	1	20	2	1	2	18	0	0	0	1	1	1	1	1	1	1	1	1	2	2	1	2	1	2	2	1	2	2	1	2	2	2	2	1	01:00:00	60	08:30:00	6	2	1	2	0	0	0	1	0	0
718	1	4	2	2	5	2	1	16	0	0	0	1	1	2	2	1	1	3	3	1	2	2	1	3	1	2	1	2	2	2	1	2	3	3	3	1	00:00:00	30		6	3	1	0	1	1	1	0	1	1
719	1	3	1	15	5	1	2	20	0	0	0	2	3	1	1	2	1	2	2	2	2	2	2	2	1	1	1	1	2	2	1	1	3	1	4	3	01:00:00	30	10:00:00	8	0	0	1	0	0	1	2	1	0
720	1	4	2	2	4	1	2	14	0	0	0	2	1	1	2	1	1	1	1	1	1	2	1	2	1	1	1	1	1	1	1	1	2	1	1	2	01:00:00	60	09:30:00	7	3	0	0	0	0	0	3	0	0
721	1	4	2	2	5	2	2	13	1	1	1	2	3	3	4	4	3	4	4	2	1	2	4	3	1	3	4	4	4	2	1	1	4	3	4	4	23:30:00	60	06:00:00	6	3	2	2	2	1	0	1	1	2
722	1	4	2	2	5	1	2	15	0	0	0	1	1	3	3	3	1	3	1	1	2	3	4	4	2	1	4	2	4	4	3	2	2	2	2	4	03:00:00	30	06:00:00	6	2	2	2	2	2	2	2	1	2
723	0	4	2	2	5	1	2	16	0	0	0	1	1	1	1	1	1	1	1	1	1	1	1	2	2	1	1	1	1	1	1	1	1	2	3	1	23:45:00	15	09:30:00	9	1	0	0	0	0	0	0	0	0
724	1	2	2	35	5	1	1	15	0	0	0	2	2	1	2	1	1	3	3	1	2	2	2	2	1	1	2	2	2	1	1	2	2	1	2	2	01:30:00	30	05:00:00	6	1	0	1	1	0	1	0	1	1
726	0	15	1	24	5	2	2	18	0	0	0	2	2	1	2	1	1	2	1	1	1	2	2	2	1	1	2	1	1	1	1	1	2	2	2	1	23:00:00		09:00:00	8	2	0	0	0	0	1	1	0	0
727	1	4	2	29	5	1	1	15	0	0	0	2	1	1	1	1	1	2	1	1	1	2	3	3	1	3	3	3	3	3	1	1	2	2	2	2	01:00:00	10	09:00:00	7	1	2	2	0	0	1	1	0	0
728	0	4	1	14	3	2	2	14	0	0	0	1	1	1	2	1	1	2	2	1	2	1	1	1	1	1	1	3	1	2	1	2	3	4	3	2	23:30:00	5	07:00:00	7	0	0	0	0	0	1	0	0	0
729	1	20	1	13	3	2	2	16	1	1	1	2	2	1	3	4	3	2	4	2	2	2	2	4	1	2	3	1	2	3	2	2	3	2	2	2	23:30:00	360	07:30:00	6	3	2	1	1	0	2	1	3	1
730	0	20	1	13	3	2	2	16	1	0	0	1	1	1	2	1	2	2	2	1	2	1	2	1	1	1	3	1	2	1	4	1	1	1	1	1	22:00:00	60	06:00:00	7	3	2	2	0	0	1	1	3	0
731	1	20	1	13	3	2	2	18	0	0	0	1	1	1	2	1	1	3	1	1	1	3	2	2	2	1	1	3	2	1	1	1	2	2	3	1	01:30:00	10	08:00:00	7	0	0	0	0	0	0	0	0	0
732	1	20	1	13	3	2	2	20	0	0	0	2	2	1	2	1	1	1	2	2	2	1	2	2	1	1	2	2	2	2	1	2	2	2	1	2	01:00:00	60	08:30:00	7	2	2	3	2	0	0	2	2	2
733	1	4	2	2	5	2	2	18	1	1	1	1	1	1	2	1	1	2	2	1	1	2	1	1	3	2	1	2	2	2	1	1	1	2	3	3	23:30:00	30	08:00:00	7	1	1	0	0	0	0	1	0	0
734	1	12	2	28	4	2	2	8	0	0	0	1	1	1	1	1	1	1	2	1	1	1	1	1	1	1	1	1	1	1	1	1	2	1	2	1	22:00:00	15	07:00:00	8	0	1	1	0	0	0	0	1	0
735	1	20	1	13	3	1	2	16	1	0	0	2	2	1	2	2	1	3	4	1	2	2	1	2	1	1	2	2	2	2	1	2	2	2	2	1	12:30:00	60	07:30:00	6	3	1	1	0	0	1	1	1	0
736	0	15	2	36	5	2	2	15	0	0	0	1	1	1	1	1	1	1	2	1	1	1	1	1	1	1	2	1	1	1	1	1	2	1	1	1	00:00:00	30	08:00:00	6	1	0	0	0	0	0	0	0	0
737	1	8	2	1	1	1	1	11	1	1	0	1	1	2	2	1	1	2	3	3	2	1	3	4	1	2	2	2	3	4	1	2	2	1	2	1	22:00:00	30	07:00:00	5	1	2	0	1	0	2	3	1	1
738	0	8	2	1	3	1	2	14	0	0	0	2	2	1	2	2	1	2	1	1	2	1	2	1	1	1	2	1	1	2	1	1	2	2	1	1	00:30:00	45	07:00:00	5	2	1	1	0	3	1	1	0	0
739	0	4	2	2	5	1	1	16	0	0	0	1	1	1	1	1	1	1	4	1	1	1	1	2	1	1	1	1	1	1	1	1	1	1	1	1	23:00:00	20	06:00:00	7	0	1	0	1	0	0	0	0	1
740	0	20	1	13	3	1	2	14	0	0	0	1	1	2	2	2	2	1	3	1	2	2	1	2	2	1	1	4	2	2	1	1	2	3	2	3	23:00:00	5	06:00:00	7	2	3	1	0	0	2	2	1	0
741	1	20	1	13	2	2	2	16	1	1	0	2	2	2	2	1	1	2	3	1	1	2	1	2	4	2	3	2	2	1	1	2	2	2	2	1	02:04:00	30	05:00:00	6	1	0	1	0	0	2	1	0	0
742	0	20	1	13	2	1	1	16	1	1	0	4	4	2	4	2	2	4	1	4	4	2	3	1	1	1	1	4	4	4	1	4	4	4	4	4	00:00:00	5	03:00:00	6	0	2	1	0	1	2	0	0	0
743	1	8	2	1	3	2	2	13	0	0	0	1	1	1	1	1	1	1	2	1	1	2	1	1	1	1	1	1	1	2	1	1	1	1	1	1	02:00:00	20	08:30:00	9	0	1	1	0	1	0	0	1	0
744	0	20	1	13	2	2	2	14	1	1	1	2	2	2	3	3	2	3	1	1	2	3	3	1	1	1	1	2	2	2	1	1	2	2	3	3	02:00:00	15	08:00:00	8	1	0	1	0	0	2	2	0	0
745	1	8	1	15	5	1	1	20	0	0	0	2	2	1	1	1	1	2	2	1	1	2	2	2	1	1	1	2	1	1	1	1	1	1	1	1	11:00:00	15	03:07:00	5	0	1	0	1	0	1	0	0	1
746	1	4	2	2	1	2	1	15	1	1	1	4	3	2	3	2	1	3	4	3	4	4	2	2	2	2	4	4	4	4	1	3	2	4	3	3	00:00:00	30	08:00:00	6	1	1	0	1	1	1	2	1	1
748	1	20	1	13	2	2	2	15	0	0	0	1	2	1	2	1	1	1	1	1	2	1	3	1	1	3	1	2	2	2	1	2	3	2	2	3	02:00:00	0	07:30:00	5	0	0	0	0	0	0	0	0	0
749	1	20	1	13	2	2	2	14	1	1	0	1	2	2	2	2	2	2	4	2	3	2	4	3	4	2	3	4	4	4	4	4	4	4	4	4	02:00:00	5	07:00:00	5	1	2	0	0	0	2	1	2	0
750	1	20	2	31	5	2	1	12	1	1	1	1	2	1	2	2	2	2	2	2	2	2	1	2	1	2	2	2	2	2	1	2	2	1	2	1	02:00:00	20	06:00:00	4	2	1	1	0	0	1	1	0	0
752	1	21	2	2	1	2	2	12	1	1	1	1	2	1	4	2	1	2	3	1	1	3	3	3	3	1	1	4	2	2	2	1	1	2	1	2	23:30:00	30	03:00:00	7	1	2	2	0	0	0	0	0	0
753	1	8	1	15	3	2	2	15	1	1	0	2	2	1	2	1	1	2	2	1	2	2	4	3	2	3	2	3	3	3	1	2	2	3	3	3	01:00:00	35	08:00:00	6	2	3	2	0	0	1	1	2	0
754	1	4	2	2	5	2	2	17	1	1	1	2	2	1	2	1	1	2	1	2	2	2	2	2	2	1	1	3	2	2	2	1	2	2	2	2	23:30:00	20	08:00:00	6	0	2	1	0	0	2	0	2	0
755	0	15	2	29	5	1	2	17	1	1	1	2	1	1	1	1	1	1	1	1	1	1	2	1	1	1	1	3	1	2	2	4	1	1	2	2	23:00:00	25	08:00:00	8	1	0	0	0	0	2	0	0	0
756	0	2	1	20	3	2	2	17	1	1	1	2	1	2	2	1	2	2	3	1	2	3	2	2	1	1	2	1	1	2	1	2	2	1	2	1	01:00:00	30	10:00:00	8	1	0	0	0	0	1	0	1	0
757	0	20	1	13	3	2	1	17	1	1	1	1	2	3	2	1	1	2	2	1	2	3	3	2	1	2	1	2	2	2	2	2	1	2	2	2	02:00:00	15	08:00:00	6	0	0	0	0	0	0	0	0	0
758	1	4	2	2	5	2	2	16	1	1	1	3	3	2	2	2	3	2	2	1	2	2	3	4	1	1	4	2	3	3	1	2	3	1	3	3	03:00:00	240	08:00:00	5	3	2	0	1	0	0	3	2	1
759	1	20	1	24	5	2	1	19	0	0	0	1	1	1	2	1	1	3	3	1	2	1	1	1	2	1	1	1	2	1	1	2	1	2	1	1	23:30:00	20	07:00:00	7	1	0	1	0	0	1	0	1	0
760	1	12	1	24	5	2	2	13	0	0	0	1	2	1	2	1	1	2	1	1	1	1	1	2	1	1	1	1	2	2	2	1	2	2	2	2	01:00:00	15	07:00:00	6	1	0	0	0	0	1	0	0	0
761	1	8	2	1	4	2	1	30	0	0	0	1	2	1	1	1	1	1	1	1	1	1	1	2	2	1	2	1	1	1	1	1	1	2	3	1	02:01:00	30	06:00:00	5	3	2	1	0	0	2	2	1	0
762	0	8	2	1	4	1	2	16	1	0	0	1	1	1	1	1	1	1	2	1	1	1	1	1	2	1	2	1	1	2	1	1	1	2	1	1	23:30:00	15	07:00:00	7	0	0	1	0	1	0	0	1	0
763	0	5	1	16	1	2	2	11	0	0	0	1	1	1	2	1	1	2	1	1	2	2	1	1	1	1	1	1	1	1	1	1	2	2	3	1	01:00:00	5	08:40:00	7	0	0	0	0	0	0	0	1	0
764	1	8	2	1	4	2	2	14	0	0	0	2	2	1	3	3	1	1	2	1	2	1	1	1	1	1	1	1	1	1	1	1	2	1	1	1	01:00:00	15	11:00:00	8	1	0	1	1	0	2	1	0	1
765	1	23	2	32	4	2	2	13	0	0	0	1	2	1	3	2	3	4	3	4	4	3	4	4	3	1	2	2	4	3	1	4	4	2	3	2	02:00:00	35	07:45:00	5	2	1	0	2	0	3	0	2	2
766	0	4	2	2	1	2	1	13	1	1	1	1	2	1	2	1	1	2	1	1	1	3	1	1	1	1	1	2	2	1	1	1	1	1	3	2	00:30:00	10	08:30:00	7	0	0	0	0	0	0	0	0	0
767	0	4	2	2	1	1	1	14	0	0	0	1	1	1	1	1	1	1	1	1	1	1	1	1	1	1	1	1	1	1	1	1	1	1	1	1	23:00:00	15	07:00:00	7	0	0	0	0	0	0	0	0	0
768	1	12	2	29	4	2	2	17	0	0	0	1	1	1	1	1	1	1	3	1	1	1	1	1	1	1	1	1	1	1	1	1	1	1	1	1	10:00:00	10	07:00:00	6	0	1	1	0	0	1	1	0	0
770	1	8	1	15	4	2	2	17	0	0	0	2	2	2	2	2	1	2	2	2	2	2	2	2	1	1	3	2	2	2	2	2	2	2	2	2	02:30:00	30	09:00:00	6	3	2	1	2	1	1	2	2	2
771	0	4	2	2	2	1	1	15	0	0	0	3	3	3	4	3	4	2	3	1	2	1	2	2	3	1	3	3	4	4	1	1	2	3	3	2	02:00:00	90	08:40:00	4	2	2	2	2	1	0	2	0	2
772	0	4	2	2	5	1	1	15	0	0	0	1	2	1	3	3	3	3	2	1	2	2	3	1	1	1	2	2	2	2	3	3	3	2	3	3	23:00:00	15	08:30:00	7	1	2	0	0	0	2	2	2	0
773	1	5	1	16	2	1	2	12	0	0	0	1	2	2	2	1	1	2	2	1	2	2	1	3	1	1	2	3	2	1	1	1	2	3	3	2	01:30:00	10	07:40:00	6	0	0	0	0	0	1	2	0	0
774	1	10	1	22	2	2	2	12	0	0	0	1	2	1	1	1	1	2	1	1	1	1	1	4	1	3	3	1	2	2	1	2	1	3	3	2	01:30:00	60	08:00:00	7	2	0	0	0	0	1	1	2	0
775	1	15	1	24	3	1	1	13	1	1	0	1	2	1	2	2	1	2	3	1	2	3	1	1	2	2	1	1	2	2	1	4	4	2	2	1	01:30:00	15	08:00:00	7	1	1	0	1	1	3	1	1	1
776	1	5	1	16	2	1	1	15	0	0	0	2	2	1	2	1	1	2	2	3	2	3	3	3	1	1	3	4	2	2	1	3	4	2	3	2	22:30:00	15	06:00:00	7	1	1	1	0	0	1	1	0	0
777	0	20	2	30	4	1	2	10	0	0	0	4	2	2	4	4	4	3	2	2	4	2	2	1	1	3	2	3	2	2	2	3	4	3	3	2	02:00:00	15	08:00:00	10	1	1	3	0	0	0	0	1	0
778	1	20	2	4	3	2	2	14	1	1	0	2	2	1	2	1	2	3	2	1	2	3	3	3	3	3	1	3	2	2	1	2	1	3	3	2	01:00:00	20	07:00:00	6	0	0	0	0	0	1	0	0	0
779	1	23	2	32	2	2	1	16	0	0	0	3	2	2	2	1	1	3	2	1	3	4	3	1	1	2	2	3	3	3	1	3	3	3	3	3	12:00:00	30	08:00:00	8	2	1	2	1	1	3	3	3	1
780	1	4	2	2	1	1	1	16	1	1	0	1	1	1	1	2	1	1	3	1	1	1	2	2	1	1	1	1	1	1	1	1	1	1	1	1	01:30:00	8	05:45:00	5	0	2	1	0	0	2	0	0	0
781	0	20	2	30	1	2	1	13	0	0	0	1	1	1	2	1	1	2	2	1	1	1	2	1	1	1	1	1	2	3	1	2	2	1	2	2	23:45:00	1	05:30:00	5	0	2	2	0	0	3	0	1	0
782	1	12	2	28	5	1	2	18	0	0	0	2	2	2	2	2	1	2	2	1	1	2	2	1	2	2	2	2	2	2	1	1	2	2	2	1	22:30:00	10	05:00:00	7	1	1	0	0	0	1	0	1	0
783	1	20	1	13	3	2	2	18	1	0	0	1	1	2	1	2	1	2	2	1	1	2	1	3	1	1	1	1	2	2	1	1	1	1	2	1	23:30:00	5	06:30:00	7	0	0	0	0	2	1	0	0	0
785	1	11	1	25	5	1	2	14	1	1	1	2	2	1	1	1	1	2	2	2	2	3	3	2	1	1	1	2	2	2	2	2	3	2	3	2	01:00:00	30	10:00:00	6	1	1	1	0	0	2	1	3	0
786	1	5	1	16	5	2	2	18	1	1	1	1	1	1	1	1	1	1	1	1	1	1	1	1	1	1	1	1	1	1	1	1	1	1	1	1	12:00:00	30	09:00:00	8	2	0	0	0	0	1	0	1	0
787	1	8	1	15	3	2	2	15	0	0	0	1	1	1	2	1	1	2	2	1	2	2	2	2	3	1	1	1	2	2	1	1	2	1	1	1	11:00:00	10	07:00:00	8	1	0	1	0	0	2	0	2	0
788	1	20	2	31	4	2	1	22	0	0	0	2	1	1	1	2	1	1	2	1	1	1	1	2	2	1	1	2	1	2	1	1	2	1	1	1	02:00:00	10	19:00:00	5	0	1	2	0	0	1	0	0	0
789	1	2	2	35	5	1	1	13	1	1	0	1	1	1	1	1	1	1	1	1	1	4	2	2	1	1	1	1	1	1	1	1	1	2	2	1	22:00:00	30	08:00:00	8	0	0	0	0	0	0	0	0	0
790	1	15	1	25	5	1	1	12	0	0	0	4	3	2	2	4	3	3	4	3	3	4	3	1	2	2	2	2	4	2	1	1	4	3	3	1	23:00:00	30	06:50:00	5	1	2	2	1	0	0	0	2	1
791	1	11	1	25	5	1	1	18	0	0	0	1	2	1	2	2	1	2	2	2	2	2	3	3	1	2	2	3	3	3	1	2	2	2	2	3	02:30:00	40	06:00:00	4	1	2	0	0	0	1	1	2	0
792	1	4	2	2	5	2	1	18	0	0	0	1	1	1	2	2	1	2	1	1	2	1	1	1	1	1	1	2	1	1	1	1	1	1	1	1	01:00:00	5	02:00:00	6	0	1	0	0	0	0	0	0	0
793	0	15	1	25	5	1	1	10	0	0	0	1	1	1	1	1	1	1	1	1	1	1	1	1	1	1	1	1	1	1	1	1	1	1	1	1	23:00:00	15	06:00:00	6	0	0	2	0	0	0	1	2	0
794	0	5	1	25	5	2	2	24	0	0	0	2	2	1	2	2	3	2	1	1	1	1	3	1	1	1	1	2	2	1	2	2	3	3	2	2	00:00:00	15	06:30:00	6	0	0	0	0	0	0	0	1	0
795	1	15	2	36	2	2	2	15	1	1	1	2	2	1	3	2	2	3	3	2	2	3	2	3	1	2	3	1	1	2	1	1	2	2	1	2	03:00:00	30	12:00:00	7	3	0	1	0	0	1	0	0	0
796	1	11	1	25	5	1	2	15	1	0	1	1	1	3	2	1	1	2	2	1	2	1	3	2	1	1	1	3	2	1	1	2	1	1	1	2	00:00:00	5	08:30:00	7	0	1	0	0	0	0	0	0	0
797	0	8	1	15	3	1	2	19	1	1	0	2	2	1	2	2	1	2	1	1	1	2	3	2	1	1	1	2	2	2	1	2	3	3	3	2	00:00:00	20	05:30:00	5	1	0	0	0	1	1	1	1	0
798	1	4	1	25	5	2	2	16	0	0	0	2	2	1	2	2	1	2	1	1	2	2	1	1	1	2	1	1	1	1	1	1	2	1	2	1	23:00:00	5	04:50:00	5	0	0	0	0	0	0	0	1	0
799	0	24	2	29	5	2	2	15	0	0	0	2	2	1	3	3	3	3	3	2	4	3	4	2	1	1	2	3	3	3	1	3	4	4	4	4	02:30:00	90	11:00:00	8	3	2	3	1	0	1	2	3	1
800	1	14	2	3	3	2	2	16	1	1	0	1	2	1	2	2	2	3	3	3	2	1	1	1	1	1	1	3	1	1	1	1	3	1	3	1	02:00:00	20	06:00:00	4	0	0	0	0	0	1	0	0	0
801	1	14	2	3	3	2	2	15	1	1	0	1	2	1	2	2	2	2	2	1	1	2	3	3	1	1	1	2	2	2	2	4	4	1	3	4	00:00:00	30	08:00:00	7	1	1	1	0	0	1	0	0	0
802	1	6	2	3	2	2	2	13	0	0	0	2	1	1	2	2	1	2	1	1	1	1	2	2	1	1	1	2	2	2	1	1	2	2	2	1	00:00:00	15	06:00:00	6	0	1	1	0	0	1	0	1	0
803	0	20	2	4	3	2	1	15	1	1	1	2	2	2	2	1	1	3	2	1	2	3	1	1	1	1	2	2	2	3	1	3	3	3	3	3	03:00:00	15	10:00:00	4	1	0	3	0	0	3	3	0	0
805	1	19	2	36	3	1	2	14	1	1	1	2	2	1	2	1	2	2	2	1	2	2	2	2	3	2	2	2	1	2	3	2	3	2	2	3	00:00:00	120		10	1	0	0	1	2	2	0	1	1
806	1	5	1	16	5	2	2	12	0	0	0	2	2	1	1	1	2	2	2	3	2	1	2	3	2	2	2	2	2	2	1	1	2	2	2	1	02:00:00	30	07:00:00	8	0	0	0	0	0	1	0	1	0
807	0	5	1	16	3	1	2	16	0	0	0	2	2	1	1	2	1	2	1	1	1	1	2	1	1	1	1	2	1	1	1	1	2	3	2	1	02:00:00	5	07:00:00	5	0	0	2	0	0	2	0	1	0
808	0	12	2	28	5	1	1	23	0	0	0	2	1	1	1	1	1	1	1	1	1	1	1	1	1	1	1	1	1	1	1	1	1	1	1	1	00:30:00	5	08:07:00	7	0	0	0	0	0	0	0	0	0
809	1	12	2	28	3	2	2	12	0	0	0	2	2	2	2	1	1	3	2	1	1	3	3	4	1	1	3	2	3	3	2	2	2	1	3	2	12:00:00	30	11:00:00	6	2	0	2	0	0	0	0	0	0
810	1	12	2	28	5	1	1	18	0	0	0	1	1	1	1	1	1	1	1	1	1	1	1	1	2	2	2	2	1	1	1	1	2	1	2	1	01:00:00	2	10:00:00	9	2	1	2	0	0	1	1	1	0
811	0	12	2	28	3	1	2	12	0	0	0	1	1	1	1	1	1	1	1	1	1	1	1	1	1	1	1	1	1	1	1	1	1	1	1	1	00:00:00	60	09:00:00	6	0	0	0	0	0	0	0	0	0
812	1	12	2	28	3	2	2	12	0	0	0	1	2	1	2	2	1	1	2	1	2	2	1	2	2	2	1	1	2	3	1	1	1	2	1	1	23:30:00	10	07:00:00	8	0	1	0	0	0	1	1	2	0
814	1	12	2	28	2	1	1	16	0	0	0	2	3	2	3	2	2	3	4	3	2	2	4	3	4	2	2	2	2	2	3	2	3	2	4	1	01:40:00	30	07:30:00	6	1	2	1	1	0	2	0	3	1
815	1	12	2	28	2	2	2	25	0	0	0	2	1	1	1	1	2	1	2	1	1	2	2	2	2	1	2	1	1	1	1	1	1	1	1	1	23:00:00	45	08:15:00	8	0	0	0	0	0	1	0	0	0
816	1	12	2	28	4	2	2	17	0	0	0	2	1	2	1	4	3	3	4	3	2	3	1	1	1	1	4	2	2	2	1	2	3	2	3	2	12:00:00	10	09:00:00	8	2	2	0	0	1	3	1	3	0
817	1	12	2	28	3	2	2	16	1	1	0	3	4	3	3	2	2	2	2	2	2	2	2	4	2	2	3	4	4	4	2	2	4	4	4	4	11:30:00	60	08:00:00	6	3	2	2	0	0	0	0	2	0
818	1	12	2	28	5	1	2	11	0	0	0	1	2	1	1	1	1	1	1	1	1	1	2	1	2	2	1	2	2	1	2	1	2	2	2	1	11:00:00	30	09:00:00	7	1	1	0	0	0	0	0	0	0
819	0	12	2	28	3	1	1	10	1	1	0	1	1	1	1	1	1	1	2	1	1	1	1	2	2	2	2	2	2	2	2	2	2	2	2	2	11:00:00	30	00:00:00	8	0	0	0	0	0	0	0	0	0
820	1	9	2	28	2	1	1	15	0	0	0	3	2	1	2	2	2	2	2	1	2	2	2	2	3	2	2	2	2	2	1	1	3	1	3	1	23:00:00	60	07:30:00	6	2	2	1	0	0	3	1	1	0
821	1	9	2	28	3	1	1	20	1	1	1	1	1	3	1	1	1	1	3	1	1	1	1	1	1	1	1	1	1	1	1	1	2	1	1	1	10:00:00	10	05:00:00	5	0	1	0	0	0	1	2	0	0
822	1	12	2	28	5	1	2	16	1	1	0	2	2	2	3	2	2	2	3	2	3	2	2	3	2	2	2	2	2	2	2	2	3	3	2	2	10:45:00	60	06:50:00	8	1	1	1	0	0	1	0	1	0
823	0	12	2	28	3	1	1	15	1	1	0	1	1	1	1	1	1	2	1	1	1	1	1	1	2	1	2	1	1	3	1	1	1	1	2	1	02:00:00	30	02:30:00	8	1	0	1	0	0	1	0	0	0
824	1	15	2	28	1	1	1	13	0	0	0	1	1	1	2	1	1	1	2	1	1	1	2	2	2	1	2	2	1	1	1	1	3	2	2	1	11:00:00	30	07:00:00	8	2	0	3	0	0	1	1	1	0
825	0	12	2	28	3	1	2	14	1	0	1	1	1	1	1	2	1	1	2	1	1	1	1	1	1	2	3	1	2	1	1	1	2	1	1	1	11:30:00	60	07:00:00	7	3	0	1	0	0	1	3	0	0
826	0	12	2	28	3	2	1	15	0	0	0	2	2	2	2	2	1	2	3	1	2	2	2	2	2	3	2	2	2	1	1	2	2	2	3	2	22:00:00	30	08:00:00	9	0	2	0	0	0	2	1	1	0
827	1	12	2	28	3	2	1	14	0	0	0	3	2	1	2	2	3	3	2	1	2	3	1	2	1	2	2	2	2	1	1	1	2	3	2	1	22:30:00	20	08:30:00	8	2	2	3	2	0	1	2	0	2
828	0	12	2	28	5	2	2	16	0	0	0	1	1	1	1	1	1	1	1	1	1	1	1	1	1	1	1	1	1	1	1	1	1	1	1	1	00:30:00	15	07:00:00	6	0	0	0	0	0	0	0	0	0
829	0	12	2	28	3	1	2	23	0	1	0	1	2	1	1	1	1	3	2	1	1	3	1	1	1	3	2	4	2	3	2	1	1	1	2	1	02:00:00	4	07:00:00	5	0	1	2	0	0	0	0	0	0
830	1	12	2	28	2	2	2	12	0	0	0	2	2	2	3	3	3	2	2	2	2	2	2	1	1	1	1	2	3	2	2	2	2	2	2	2	01:00:00	30	10:00:00	9	2	1	1	0	0	1	0	2	0
831	1	5	2	28	5	2	1	13	0	0	0	2	3	1	2	2	1	3	3	2	2	2	2	3	1	1	1	1	2	2	1	1	2	2	3	2	01:00:00	10	09:00:00	7	1	1	0	0	0	1	0	1	0
832	1	12	2	28	5	1	1	19	0	0	0	1	1	1	1	1	1	1	1	1	1	1	1	2	1	1	1	1	1	1	1	1	1	1	1	1	12:00:00	5	07:00:00	6	0	1	0	0	0	0	0	0	0
833	1	16	1	12	2	1	1	15	1	1	1	2	1	1	1	1	1	2	4	1	2	1	1	2	1	1	1	2	2	1	1	1	2	2	1	1	23:00:00	20	08:00:00	7	2	0	2	1	0	1	3	0	1
834	0	12	2	28	2	1	1	12	0	0	0	2	2	1	3	2	2	3	1	1	2	2	1	2	2	3	2	1	2	2	1	2	2	2	2	1	02:00:00	30	07:00:00	6	0	0	1	0	0	1	2	0	0
835	1	5	1	16	5	2	2	18	0	0	0	1	1	2	2	1	1	3	2	1	3	2	3	2	2	2	3	3	2	3	1	2	2	2	3	3	01:00:00	90	10:00:00	5	3	1	1	0	0	2	2	0	0
836	1	12	2	28	3	1	2	15	1	1	0	2	3	1	3	1	2	2	2	1	1	1	4	4	1	2	1	4	4	4	2	3	3	3	4	4	12:30:00	15	08:00:00	8	0	2	0	1	0	2	2	0	1
838	1	5	1	16	5	2	2	18	0	0	0	1	1	1	2	1	1	2	1	1	1	1	2	3	1	1	1	3	3	2	1	2	3	3	2	1	23:00:00	5	07:00:00	6	0	2	0	0	0	1	1	2	0
840	1	14	2	3	5	2	2	9	1	0	0	2	3	1	4	4	4	3	3	1	4	2	3	3	3	1	2	3	3	4	1	2	4	2	3	3	03:00:00	10	07:00:00	6	1	0	0	0	0	0	0	0	0
841	1	14	1	24	4	1	1	14	0	0	0	2	2	1	2	1	1	1	1	1	1	1	1	2	2	1	1	1	2	2	1	1	2	1	1	1	12:00:00	10	08:00:00	8	2	1	0	0	0	2	0	1	0
842	0	15	1	24	4	2	2	15	0	0	0	1	1	1	2	1	1	3	3	1	1	1	1	1	1	1	1	1	1	1	1	1	1	1	1	1	02:00:00	30	10:00:00	6	1	1	0	0	0	0	0	0	0
843	1	15	1	24	2	2	2	14	1	1	1	3	3	1	3	2	1	1	3	2	2	2	2	3	1	2	2	2	3	2	2	2	2	2	2	3	02:00:00	40	09:00:00	6	2	1	1	0	2	1	1	2	0
844	0	15	1	24	5	1	2	16	0	0	0	2	3	1	4	3	1	2	1	2	3	3	3	2	1	1	1	2	2	1	1	1	1	1	1	1	00:00:00	10	08:00:00	8	0	0	0	0	0	0	0	0	0
845	1	15	1	24	3	2	1	14	0	0	0	2	2	1	2	2	1	1	2	1	2	2	2	2	1	1	2	2	2	1	2	2	3	2	1	1	04:00:00	20	08:00:00	4	1	2	0	1	0	1	0	2	1
847	0	12	2	28	5	2	1	10	1	1	0	4	4	4	4	4	4	4	4	4	4	4	4	4	4	4	4	4	4	4	4	4	4	4	4	4	08:00:00	2	02:00:00	99999	0	0	0	0	0	0	0	0	0
848	1	15	1	24	4	2	2	14	0	0	0	2	3	1	2	2	2	2	1	1	2	2	2	1	2	1	3	1	1	1	1	1	1	2	1	1	04:00:00	120	02:00:00	4	3	0	1	0	0	1	1	2	0
849	0	15	2	6	5	2	2	16	0	0	0	1	1	1	1	1	1	1	2	1	1	1	1	1	1	1	2	1	1	1	1	1	1	1	1	1	02:00:00	10	09:00:00	7	1	0	0	0	0	0	0	0	0
850	1	7	1	24	3	1	2	15	0	0	0	1	2	1	1	1	1	1	2	1	1	1	1	3	3	1	4	2	2	2	1	1	2	1	1	1	02:00:00	60	10:00:00	8	0	0	0	0	0	1	0	0	0
851	0	15	1	24	5	2	2	16	1	1	1	3	3	1	3	3	3	3	1	1	2	2	2	2	1	2	1	2	1	1	1	1	2	2	3	2	03:00:00	3	10:00:00	8	1	0	2	0	0	1	0	0	0
852	0	19	1	24	2	1	1	14	0	0	0	1	2	1	1	2	1	3	2	2	1	2	3	3	1	1	1	1	2	2	1	1	1	2	2	2	23:00:00	20	09:00:00	9	1	2	3	1	0	0	0	1	1
853	1	11	1	25	5	2	2	15	1	1	0	2	2	1	2	1	1	1	1	2	1	1	1	1	1	1	2	1	1	1	1	1	2	1	2	1	23:00:00	30	06:00:00	6	1	1	2	0	1	0	0	0	0
855	0	15	1	24	5	1	1	20	0	0	0	1	1	1	2	1	1	2	1	1	2	1	1	2	1	1	1	2	1	1	1	1	3	2	1	1	00:00:00	10	07:00:00	7	0	1	0	0	0	0	1	0	0
856	1	18	2	2	2	2	2	15	0	0	0	2	2	1	2	1	1	1	3	1	1	2	1	2	1	2	1	1	2	2	1	1	2	2	1	1	01:00:00	20	09:00:00	9	1	1	0	0	0	1	1	1	0
857	0	12	2	28	5	1	1	12	1	1	1	2	1	1	1	1	1	1	2	1	1	2	2	1	1	1	1	1	1	1	1	1	1	1	1	1	02:00:00	05	06:00:00	8	0	0	3	0	0	0	1	1	0
858	0	15	1	24	5	2	2	15	0	0	0	2	1	1	1	1	1	2	2	1	2	1	1	1	2	2	2	2	1	2	1	1	2	3	3	2	03:00:00	120	11:00:00	6	2	0	0	0	0	2	0	0	0
859	0	15	1	24	2	2	2	15	0	0	0	2	2	2	2	2	2	2	2	2	2	2	2	2	2	2	2	2	2	2	2	2	2	2	2	2	04:00:00	20	11:00:00	5	1	1	1	1	1	1	1	1	1
860	1	12	2	28	5	2	2	23	0	0	0	1	1	1	1	1	1	1	2	1	1	1	1	1	2	1	1	1	1	1	1	1	1	1	1	1	21:30:00	30	05:30:00	6	1	2	1	0	0	0	0	0	0
861	0	15	2	36	2	1	1	15	0	0	0	1	2	1	3	2	1	3	4	2	3	3	2	2	1	1	2	2	2	2	2	2	2	2	3	2	23:30:00	60	06:45:00	7	2	1	0	0	0	1	1	2	0
864	0	11	2	36	1	1	1	14	0	0	0	1	1	1	1	1	1	1	1	1	2	1	2	1	1	1	1	1	2	2	1	2	2	2	1	1	20:00:00	3	06:45:00	8	0	2	1	0	0	1	2	0	0
865	1	15	2	36	1	2	2	8	0	0	0	1	2	1	1	1	1	1	3	1	1	1	1	3	2	1	2	2	2	2	1	1	2	1	2	2	23:00:00	10	08:00:00	8	1	2	0	3	0	1	1	3	3
866	1	15	2	36	4	1	2	18	0	0	0	1	1	1	1	1	1	1	1	1	1	1	3	3	1	1	1	1	1	1	1	1	1	1	1	1	23:00:00	1	11:00:00	5	2	2	2	0	0	2	2	2	0
867	1	15	2	36	1	2	2	14	1	1	0	4	4	3	3	3	3	3	2	3	3	3	3	3	1	2	2	3	3	3	3	3	3	3	3	4	11:00:00	5	06:30:00	7	1	2	3	2	2	2	0	2	2
868	0	15	2	36	4	2	2	14	1	1	0	1	2	1	1	2	1	4	3	1	2	3	3	2	1	1	2	2	4	4	1	2	4	2	4	3	02:00:00	1	07:00:00	5	3	1	3	0	1	1	0	0	0
870	1	15	2	36	1	1	1	13	0	0	0	2	2	1	2	2	1	2	2	1	2	2	2	2	4	2	2	1	1	2	1	1	2	2	2	2	12:30:00	30	06:30:00	6	2	2	2	0	0	1	0	1	0
871	0	8	2	1	5	2	2	14	0	0	0	2	2	1	1	2	2	2	2	2	1	1	1	1	1	2	3	3	1	1	1	1	1	1	1	1	23:00:00	5	06:50:00	7	1	1	1	0	1	0	1	1	0
872	1	11	1	25	5	2	2	18	0	0	0	1	1	1	1	1	1	1	1	1	1	1	1	1	1	1	1	1	1	1	1	1	1	1	1	1	23:00:00	30	08:00:00	8	1	1	1	0	0	0	0	1	0
873	0	15	2	36	1	1	1	13	1	1	0	1	1	1	1	1	1	1	1	1	1	1	1	1	1	1	3	2	1	3	1	1	1	2	1	1	01:30:00	30	07:30:00	6	3	0	1	0	1	1	1	1	0
874	0	15	2	36	2	1	2	12	0	0	0	1	1	1	1	1	1	1	2	1	1	1	1	1	1	1	1	2	1	1	1	1	1	1	1	1	11:00:00	5	07:00:00	99999	0	1	1	0	0	1	0	0	0
875	1	8	2	1	4	1	2	17	1	1	1	3	4	2	2	3	1	4	1	4	3	2	4	4	2	2	4	4	4	1	3	2	3	1	2	2	23:00:00	60	05:30:00	5	3	3	3	1	0	0	0	1	1
876	1	3	2	1	4	2	2	14	0	0	0	2	2	1	2	2	2	2	2	1	2	2	2	2	1	2	2	2	2	2	1	2	2	2	2	2	02:00:00	40	06:00:00	4	2	2	2	2	0	3	3	0	2
877	1	8	2	1	4	2	2	16	1	1	1	2	2	1	2	2	2	2	3	1	2	2	2	2	2	1	3	2	2	2	1	2	2	1	2	1	01:00:00	60	08:00:00	6	2	2	2	0	0	2	1	2	0
878	0	5	1	25	4	1	1	16	0	0	0	1	2	1	2	2	1	1	1	1	1	1	1	1	2	1	2	2	2	2	1	1	2	1	2	4	23:00:00	2	05:00:00	6	0	0	1	0	0	1	0	0	0
879	0	11	1	25	4	1	2	15	0	0	0	1	1	1	1	1	1	2	1	1	1	2	1	1	1	1	1	1	2	2	1	1	3	1	2	1	02:00:00	0	05:30:00	4	0	0	0	0	0	1	1	0	0
880	0	5	2	36	3	2	2	17	0	0	0	2	2	3	2	2	2	3	2	2	3	3	3	3	1	3	2	2	2	2	3	3	3	2	2	3	23:30:00	10	07:30:00	6	1	2	1	1	0	2	0	2	1
881	0	15	1	25	4	1	2	12	0	0	0	1	1	1	2	2	1	1	1	1	3	1	1	1	1	1	2	2	1	1	1	1	3	2	1	1	00:30:00	8	06:10:00	7	0	0	0	0	0	1	0	0	0
882	1	8	2	1	4	1	1	15	0	0	0	1	1	1	1	1	1	1	1	1	1	1	1	1	1	1	1	1	1	1	1	1	1	1	2	1	00:30:00	30	05:45:00	6	2	1	1	0	0	1	1	0	0
883	1	11	1	25	4	1	1	17	0	0	0	2	3	2	3	2	1	3	4	1	1	1	2	4	1	1	1	2	2	1	1	2	2	2	2	1	23:30:00	15	06:00:00	6	0	2	0	0	0	0	0	2	0
884	1	8	2	1	3	1	2	13	1	1	0	1	1	1	2	1	1	1	1	1	1	1	2	3	1	1	1	1	1	1	1	1	2	1	1	1	12:00:00	5	08:00:00	6	0	1	0	0	0	0	0	0	0
885	1	15	2	36	5	2	2	15	0	0	0	2	2	1	2	3	1	3	3	2	2	1	1	2	3	3	3	2	2	2	1	2	3	2	1	2	12:00:00	20	07:00:00	6	2	1	1	0	0	1	1	1	0
888	0	5	1	16	3	2	2	18	0	0	0	2	2	2	3	1	2	3	3	2	3	2	2	1	2	2	2	4	3	3	1	2	4	2	2	2	22:00:00	15	06:00:00	8	0	0	0	0	0	0	2	0	0
890	0	8	2	1	4	1	1	22	1	1	1	2	2	1	3	2	1	2	2	1	2	3	3	3	3	1	3	2	2	3	1	2	3	1	2	2	23:30:00	20	07:00:00	6	3	1	0	0	3	0	1	3	0
891	1	5	1	16	2	1	2	18	1	1	0	2	2	1	3	1	1	1	2	1	1	2	1	2	2	1	3	3	3	3	1	1	2	2	3	2	12:00:00	25	02:00:00	8	0	3	3	0	1	3	0	2	0
892	0	5	1	25	4	2	2	20	0	0	0	1	2	1	1	1	1	3	2	1	2	1	1	1	2	1	1	3	2	1	1	1	2	1	3	1	00:00:00	60	07:00:00	99999	1	1	2	0	2	1	2	0	0
893	1	15	2	36	4	2	2	14	0	0	0	1	2	1	4	4	2	3	3	1	4	3	3	3	1	2	4	4	2	1	2	1	4	2	3	2	11:00:00	120	19:00:00	6	3	1	3	1	0	1	0	1	1
895	0	8	2	1	5	1	1	15	0	0	0	1	1	1	2	1	1	2	1	1	2	2	2	1	1	1	2	2	1	1	1	2	2	1	2	1	23:00:00	15	07:00:00	7	1	1	1	0	0	1	1	0	0
896	1	8	2	1	3	1	2	13	1	0	1	2	3	1	3	3	3	3	3	2	3	2	2	3	3	1	1	3	3	2	1	2	3	1	3	3	00:30:00	20	04:00:00	4	1	2	0	1	0	2	2	2	1
897	0	11	1	25	4	1	2	17	1	1	0	1	1	1	1	1	1	2	2	1	1	2	2	2	1	1	1	2	2	1	1	2	2	2	2	1	23:30:00	10	06:30:00	6	1	1	0	0	1	1	1	0	0
898	1	8	2	1	4	2	1	17	0	0	0	1	1	1	2	1	1	2	2	1	1	1	1	1	1	1	2	2	1	1	2	1	2	1	1	2	12:00:00	10	07:00:00	7	0	1	0	0	0	1	1	1	0
899	0	22	1	17	4	2	2	17	0	0	0	1	2	1	2	2	2	2	3	1	2	1	1	1	1	2	1	4	3	4	1	2	3	1	1	1	23:00:00	20	05:00:00	4	1	1	2	1	0	1	2	0	1
900	1	6	1	17	4	2	2	16	0	0	0	2	1	2	2	1	1	2	3	1	2	2	1	3	1	2	2	1	1	1	1	1	3	1	3	1		120		4	2	0	1	1	0	1	0	1	1
901	1	22	1	17	2	2	2	12	0	0	0	3	3	1	2	2	2	4	2	2	2	4	4	4	3	2	1	4	4	4	4	4	4	4	4	4	03:00:00	15	08:00:00	5	2	1	0	2	3	3	1	2	2
902	1	11	1	25	4	2	2	15	0	0	0	1	1	1	1	1	1	1	1	1	1	1	1	1	1	1	1	2	1	1	1	1	1	2	4	2	23:35:00	15	06:40:00	7	0	1	0	0	0	0	0	0	0
903	1	15	1	24	4	2	1	17	1	1	0	1	1	1	2	2	1	2	2	1	1	1	2	3	1	1	1	1	2	1	2	2	1	2	2	2	23:00:00	20	08:00:00	8	1	0	0	0	0	0	0	1	0
904	1	8	2	1	4	2	2	13	0	0	0	1	1	1	1	2	1	2	2	1	1	1	1	1	1	2	1	1	1	1	1	1	2	1	1	1	01:00:00	20	09:00:00	8	1	0	1	0	0	2	1	0	0
905	1	8	2	1	3	2	2	11	1	1	0	2	3	2	3	2	2	2	2	2	2	2	2	3	1	2	1	3	2	2	1	2	4	1	2	2	00:30:00	5	08:00:00	6	0	0	0	0	0	1	0	1	0
906	0	15	1	24	4	1	1	22	0	0	0	2	2	1	2	2	1	2	2	1	2	2	2	2	1	1	2	2	2	2	2	2	2	2	2	2	12:00:00	30	04:00:00	6	1	2	2	1	0	2	2	1	1
907	1	15	1	24	3	2	2	16	0	0	0	1	1	1	2	1	1	3	1	1	1	1	2	2	2	2	2	2	2	3	2	3	2	2	2	2	20:00:00	10	05:00:00	8	1	1	0	0	0	0	1	1	0
908	0	7	1	24	3	1	1	23	0	0	0	1	1	1	1	1	1	1	1	1	1	1	1	1	1	1	1	1	1	1	1	1	3	2	1	1	11:30:00	60	07:30:00	8	2	2	0	2	1	0	0	0	2
909	1	8	2	1	5	1	1	17	1	1	1	2	2	1	2	2	2	3	3	1	1	2	2	2	2	2	4	3	2	3	1	1	2	2	2	1	01:22:00	10	06:00:00	4	2	1	1	1	1	2	1	1	1
910	0	8	2	1	5	2	2	14	0	0	0	3	3	3	3	2	3	3	2	3	3	2	3	2	2	2	2	2	2	2	2	2	2	2	3	2	23:30:00	5	06:30:00	5	1	1	1	1	1	1	1	1	1
911	0	20	2	36	5	1	1	13	1	1	1	1	1	1	1	2	2	2	1	1	2	1	2	2	1	1	1	1	4	4	1	1	4	4	4	2	02:00:00	10	04:00:00	3	0	0	0	0	0	3	0	0	0
912	0	22	1	17	1	2	2	16	1	1	1	1	2	1	2	1	1	2	2	1	1	2	1	1	1	2	2	2	2	1	1	1	2	1	2	2	20:24:00	20	06:24:00	4	2	1	1	0	0	1	2	2	0
913	0	15	1	24	4	2	1	18	0	0	0	1	1	1	2	1	1	2	1	1	1	1	1	1	1	1	1	1	2	2	1	2	1	2	1	2	00:03:00	5	08:00:00	5	0	1	0	0	0	0	0	0	0
915	0	15	1	24	4	1	1	22	0	0	0	1	1	1	1	1	1	2	2	1	2	2	1	1	1	1	3	1	1	2	1	1	3	1	1	1	02:00:00	30	11:00:00	9	0	0	0	0	0	0	0	0	0
916	1	22	1	17	4	2	2	22	1	1	1	2	2	2	1	1	1	2	2	1	1	1	1	2	2	3	1	4	3	4	2	3	4	4	4	4	03:30:00	15	07:30:00	5	2	1	0	0	0	1	0	0	0
917	0	12	1	24	2	2	2	16	0	0	0	1	1	1	1	1	1	1	1	1	1	1	1	1	1	1	1	1	1	1	1	1	1	1	1	1	08:00:00	20	14:00:00	6	0	0	0	0	0	0	0	0	0
918	1	15	2	36	3	1	2	11	0	0	0	1	2	1	2	1	1	1	2	2	1	2	2	2	1	1	2	2	2	2	1	1	2	1	2	1	12:00:00	15	08:00:00	7	0	0	0	0	0	0	0	0	0
919	1	16	1	12	3	1	1	14	1	1	1	1	2	1	2	1	2	3	3	2	2	1	2	3	2	2	2	3	4	2	1	3	3	2	3	3	04:00:00	306	06:00:00	6	1	1	1	0	0	1	2	1	0
920	1	15	1	24	2	2	2	14	0	0	0	1	1	2	1	1	1	2	1	1	1	2	1	1	1	1	2	1	1	1	1	1	2	2	2	1	02:30:00	120	09:00:00	6	1	0	0	0	0	0	0	0	0
921	1	15	1	24	5	2	2	13	0	0	0	2	2	1	2	1	3	3	1	1	2	1	1	2	1	1	3	1	1	1	1	1	3	1	2	1	02:00:00	240	07:00:00	4	3	3	0	0	0	0	2	2	0
923	1	11	2	25	4	2	2	17	0	0	0	1	2	1	2	2	1	1	2	1	2	1	2	2	1	1	1	2	2	2	1	1	2	2	2	2	01:00:00	1	05:00:00	5	0	3	1	0	3	1	1	2	0
924	0	15	1	24	4	2	2	17	0	0	0	1	1	1	1	1	1	1	1	1	1	1	1	1	1	1	2	2	1	2	1	1	2	1	1	1	01:00:00	45	07:30:00	6	1	0	1	1	0	0	1	0	1
925	0	5	1	16	3	2	2	13	0	0	0	2	2	1	2	2	2	2	2	2	2	3	3	1	1	2	1	1	2	2	1	2	2	2	3	1	23:00:00	20	08:00:00	8	1	1	1	0	0	2	2	2	0
926	1	5	2	36	4	1	1	8	0	0	0	2	2	2	4	2	1	3	2	1	2	3	3	2	2	1	1	3	1	1	1	1	3	3	3	2	12:00:00	10	07:00:00	7	0	1	1	1	0	1	1	2	1
927	1	8	2	1	1	1	1	15	0	0	0	2	2	1	2	1	1	2	1	1	1	2	2	2	1	1	1	2	1	1	1	1	2	1	3	1	23:30:00	30	06:00:00	6	2	2	3	0	1	0	0	1	0
929	1	15	1	24	5	2	2	18	0	0	0	3	4	1	3	2	2	3	2	2	3	3	4	4	2	2	3	3	3	3	2	4	4	2	4	3	10:00:00	10	07:00:00	9	1	3	3	0	0	1	0	2	0
930	1	10	1	24	4	2	1	15	0	0	0	2	2	1	2	2	1	2	2	1	2	2	2	2	1	1	2	1	2	2	1	2	2	1	2	2	01:00:00	30	08:30:00	6	0	0	1	0	0	1	1	0	0
931	0	12	2	7	4	2	2	12	0	0	0	1	1	1	2	2	1	1	2	1	2	1	2	1	1	2	3	2	2	2	1	1	1	3	2	1	02:00:00	90	08:00:00	99999	3	1	1	0	0	1	2	0	0
932	1	16	1	12	3	1	2	15	0	0	0	1	2	1	2	1	1	2	2	1	1	1	1	2	1	2	3	2	2	2	1	1	3	2	2	1	12:00:00	25	06:30:00	5	2	3	3	0	0	2	1	2	0
933	1	22	1	17	1	1	1	13	1	1	0	1	2	2	2	2	2	3	4	2	1	2	3	4	1	2	2	3	2	2	1	2	3	1	3	1	12:00:00	5	06:00:00	5	0	1	2	1	0	2	2	1	1
936	0	8	2	1	5	2	2	17	1	1	1	1	2	1	3	1	1	3	1	1	1	3	2	1	1	1	1	2	2	1	2	2	2	1	1	2	02:00:00	10	11:00:00	8	1	0	0	2	1	0	0	0	2
937	0	15	1	24	4	1	2	17	0	0	0	1	2	1	2	2	1	3	1	1	2	2	2	2	2	1	2	2	3	3	1	2	3	2	2	2	01:00:00	10	09:00:00	7	0	0	3	0	0	0	0	2	0
938	1	12	2	28	5	2	2	14	0	0	0	1	1	1	1	1	1	1	1	1	1	1	1	1	1	1	1	1	1	1	1	1	1	1	1	1	05:05:00	3	06:00:00	5	0	0	1	0	0	0	0	0	0
939	0	15	1	24	3	2	1	14	0	0	0	2	2	2	3	2	2	3	2	2	2	3	2	2	2	3	2	3	3	3	1	2	3	3	3	2	01:00:00	20	07:00:00	5	1	2	3	1	1	3	0	2	1
940	1	15	1	24	4	2	2	17	0	0	0	2	2	1	2	2	1	2	2	1	2	1	2	2	1	1	3	2	2	2	1	1	2	2	2	2	02:00:00	120	06:45:00	8	2	1	0	0	0	2	2	1	0
941	0	22	1	17	5	2	2	14	0	0	0	1	1	1	1	1	1	2	3	1	1	1	2	1	1	1	2	1	2	2	1	1	1	1	1	1	02:30:00	30	11:00:00	8	3	0	1	0	0	0	0	1	0
942	1	12	2	28	5	1	2	12	0	0	0	2	2	1	2	2	1	2	3	2	2	2	2	4	1	2	2	2	2	2	1	2	2	1	2	2	22:00:00	60	09:00:00	8	3	2	2	1	0	2	2	2	1
943	0	5	1	16	3	2	2	19	0	0	0	2	2	1	2	2	1	2	1	1	2	2	1	2	1	1	1	2	2	2	1	2	2	3	2	2		30	06:00:00	6	0	0	1	1	0	0	0	1	1
944	1	14	2	3	3	2	2	10	1	1	0	3	3	3	3	3	3	3	3	3	3	3	3	3	3	3	3	3	3	3	3	3	3	3	3	3	02:00:00	1	08:00:00	2	2	2	2	2	2	2	2	2	2
945	0	15	2	29	5	2	2	17	0	0	0	1	1	1	1	1	1	1	1	1	1	2	1	1	1	1	1	1	1	1	1	1	1	1	1	1	23:00:00	15	08:00:00	8	0	0	0	0	0	0	0	0	0
946	0	14	2	3	4	2	2	14	0	0	0	1	1	1	1	1	1	1	1	1	1	1	1	1	1	1	1	1	1	1	1	1	1	1	1	1	23:00:00	10	07:00:00	8	2	0	1	0	0	0	1	0	0
947	1	8	2	36	3	1	2	13	1	1	0	2	2	1	2	1	1	2	2	1	2	3	1	3	3	3	3	3	2	2	1	1	1	1	2	1	01:30:00	50	07:00:00	5	2	0	0	0	0	1	0	0	0
948	0	8	2	29	4	1	1	18	1	1	0	1	1	1	1	1	1	1	1	1	1	1	1	2	1	1	1	1	1	1	1	1	2	1	2	1	10:00:00	0	06:35:00	9	0	0	0	1	1	0	0	0	1
949	0	2	2	36	5	2	2	16	1	0	0	1	1	2	1	2	2	2	3	1	1	2	1	1	1	1	1	1	2	2	1	2	2	2	1	1	02:00:00	5	07:00:00	4	0	1	0	0	0	0	0	2	0
950	1	22	1	17	5	2	2	17	1	1	1	1	2	2	3	3	2	3	3	2	4	2	1	4	1	1	2	4	2	3	3	3	4	1	4	2	01:00:00	45	07:00:00	99999	3	2	2	3	2	3	1	3	3
951	1	20	2	3	3	1	1	15	0	0	0	1	1	1	1	1	1	2	2	1	1	1	1	1	1	1	1	1	1	1	1	1	1	1	1	1	02:00:00	2	08:00:00	3	1	1	1	0	0	0	0	0	0
952	0	15	1	24	1	2	2	19	0	0	0	1	2	1	1	1	1	1	1	1	1	2	1	1	3	1	1	4	2	2	3	1	1	3	1	1	11:00:00	30	07:00:00	8	0	0	0	0	0	0	0	0	0
953	1	15	2	29	5	2	2	14	1	1	1	2	1	1	2	1	1	2	2	1	1	2	1	1	1	2	2	1	1	1	1	1	2	3	2	1	12:30:00	120	08:30:00	8	3	1	0	1	1	2	1	0	1
954	1	5	1	16	5	2	2	16	1	1	0	2	2	2	2	2	1	1	2	1	1	1	1	2	1	1	1	1	1	1	1	1	1	1	1	1	01:00:00	15	07:30:00	6	1	1	1	0	0	1	1	1	0
957	0	5	1	16	5	1	1	12	1	1	1	3	2	1	2	2	2	2	2	2	2	2	2	2	2	2	2	2	2	2	2	2	2	2	2	2	12:00:00	30	12:00:00	99999	1	1	1	1	1	1	1	1	1
958	0	15	1	25	4	2	2	15	0	0	0	1	1	1	2	2	2	2	2	1	2	1	1	1	2	1	1	1	1	1	1	1	1	2	1	1	23:15:00	10	06:00:00	6	0	0	1	0	0	1	0	0	0
959	0	15	1	24	3	2	2	17	0	0	0	1	1	1	1	1	1	1	1	1	1	1	1	1	1	1	1	1	1	1	1	1	1	1	1	1	23:30:00	30	08:00:00	8	0	0	0	0	0	0	0	0	0
960	1	14	1	37	4	1	1	16	1	1	0	2	2	2	2	2	1	2	3	2	3	2	3	3	1	2	4	1	3	3	3	3	1	2	3	2	02:00:00	20	03:30:00	4	2	2	2	2	0	2	0	2	2
961	1	15	2	29	3	1	2	13	0	0	0	1	1	1	2	1	1	1	1	1	2	1	1	1	1	1	1	1	1	2	1	1	1	1	1	1	23:00:00	10	08:30:00	9	0	1	0	0	0	1	0	0	0
962	1	15	1	24	3	2	2	19	0	0	0	2	1	2	1	3	3	3	3	2	3	3	3	3	3	2	3	2	3	4	3	4	2	2	1	1	00:00:00	2	06:00:00	6	1	0	1	0	1	0	1	1	0
963	0	15	1	24	2	2	2	11	0	0	0	1	1	1	2	1	1	2	2	1	2	1	1	1	1	1	1	1	1	1	1	2	1	3	2	1	23:00:00	20	09:00:00	7	1	0	0	0	0	1	1	0	0
964	0	22	1	17	5	1	2	15	0	0	0	2	1	1	1	2	1	1	2	1	2	1	1	2	1	2	1	2	1	1	1	1	2	1	2	1	08:00:00	2	09:00:00	8	0	0	0	0	0	1	1	1	0
965	0	15	1	24	5	2	2	14	1	1	0	1	2	2	3	2	2	2	2	2	2	2	2	2	1	1	2	1	2	2	1	2	2	2	3	2	23:00:00	40	08:00:00	8	3	3	1	1	1	1	0	1	1
966	1	15	2	36	4	2	2	14	0	0	0	1	2	1	2	2	2	3	1	2	2	1	3	2	2	1	1	3	2	1	2	3	4	3	4	3	01:00:00	30	06:00:00	5	2	0	0	0	0	2	1	1	0
967	1	15	2	36	5	1	2	18	0	0	0	1	1	1	1	2	1	2	1	1	2	2	2	2	1	1	1	1	1	2	1	2	2	1	1	1	00:00:00	15	07:50:00	6	0	2	1	0	0	0	1	1	0
968	0	15	1	24	5	2	2	18	0	0	0	1	1	1	1	1	1	1	3	1	1	1	1	1	1	1	1	1	1	1	1	1	1	1	1	1	23:30:00	5	08:30:00	9	0	0	0	0	0	0	0	0	0
969	1	4	1	25	5	1	1	18	0	0	0	2	2	2	1	1	1	1	2	2	1	1	1	2	3	2	3	1	2	2	1	1	3	3	3	1	22:00:00	30	06:30:00	7	1	3	2	0	0	2	1	3	0
970	0	14	2	3	1	2	2	11	1	1	1	2	2	3	2	2	3	4	3	1	3	4	1	1	1	4	2	4	3	4	1	3	4	2	4	2	00:30:00	10	08:00:00	5	2	1	0	0	0	2	0	3	0
971	1	14	2	3	3	2	2	14	1	1	1	3	3	1	4	2	2	3	2	3	3	3	3	3	2	2	3	4	2	2	2	2	4	3	3	3	12:30:00	10	07:00:00	6	1	2	1	0	0	2	1	1	0
973	1	15	2	36	3	2	2	22	0	0	0	1	3	2	3	3	2	2	2	2	2	2	3	2	1	1	2	1	1	1	1	2	2	2	2	1	01:00:00	30	07:30:00	6	2	1	1	1	0	1	0	1	1
974	1	15	2	36	5	2	1	11	0	0	0	3	4	1	4	2	2	3	2	2	3	4	4	4	2	2	2	4	4	4	2	2	3	4	4	4	01:00:00	25	07:00:00	6	1	2	1	0	0	0	1	0	0
975	1	5	1	16	5	2	2	17	0	0	0	2	1	2	1	1	1	2	2	1	1	1	1	1	1	1	1	1	1	1	1	1	2	1	1	1	01:30:00	30	07:00:00	5	2	0	2	0	0	2	0	1	0
976	1	15	2	36	3	1	1	16	0	0	0	1	1	1	1	1	1	2	2	1	1	3	2	2	1	1	3	3	2	2	2	2	3	2	2	1	23:00:00	30	00:00:00	6	1	2	3	1	0	1	0	3	1
977	0	20	2	4	3	1	2	20	0	0	0	1	2	1	2	1	1	2	2	2	2	2	1	1	1	1	3	1	2	1	1	1	1	2	1	1	03:00:00	60	07:20:00	4	3	0	3	0	0	0	0	0	0
978	1	15	2	36	5	2	2	13	1	1	0	1	1	2	2	2	2	3	3	1	2	3	2	2	1	1	2	1	2	1	1	2	2	2	2	2	11:00:00	15	05:00:00	5	1	2	1	1	1	1	1	1	1
979	1	2	1	24	2	2	2	13	0	0	0	1	2	1	3	2	2	3	2	1	2	3	2	3	1	2	1	3	3	3	2	3	2	4	4	4	01:00:00	7	07:00:00	5	0	0	0	0	0	2	0	1	0
980	0	15	2	36	5	1	2	16	0	0	0	1	1	1	1	1	1	1	2	1	1	1	1	1	1	1	1	1	2	1	1	2	1	2	2	2	00:30:00	25	07:50:00	5	0	1	2	0	0	1	2	2	0
981	0	13	2	31	3	2	2	15	1	1	1	1	1	1	2	2	1	2	2	1	2	2	2	1	1	1	1	2	2	1	1	2	1	1	2	2	03:30:00	5	10:00:00	8	0	0	2	0	1	1	0	2	0
982	0	15	2	36	3	1	2	20	1	1	0	1	2	1	2	1	1	2	1	1	2	2	2	2	1	1	2	1	1	1	1	1	1	1	2	4	02:00:00	120	07:00:00	9	2	1	3	1	0	2	0	1	1
983	0	15	1	24	4	2	2	16	0	0	0	1	1	1	1	1	1	1	1	1	1	1	1	2	1	1	1	1	1	2	1	2	2	2	1	1	02:00:00	15		7	0	0	0	0	0	0	0	1	0
984	0	20	2	4	2	1	1	12	0	0	0	1	1	1	1	1	1	1	2	1	1	1	1	2	1	2	1	1	1	1	1	1	1	1	2	1	23:00:00	10	07:30:00	8	0	0	0	0	0	0	0	0	0
985	1	3	2	1	5	2	2	13	0	0	0	1	1	1	2	3	2	2	2	1	1	2	2	1	1	2	2	3	2	3	1	2	2	2	2	2	12:00:00	6	07:00:00	6	2	2	3	0	0	1	2	0	0
986	1	12	1	24	4	1	1	16	0	0	0	1	2	1	1	1	1	1	2	2	2	1	1	2	1	2	1	1	1	1	1	1	3	2	2	1	00:00:00	30	08:00:00	7	1	1	0	0	0	0	0	1	0
987	0	20	2	4	3	1	1	10	1	1	1	1	1	1	1	1	1	1	1	1	1	1	1	1	1	1	1	1	1	1	1	1	1	1	1	1	00:00:00	1	06:00:00	6	0	0	0	3	0	0	0	0	3
988	0	20	2	4	2	2	2	15	1	1	0	2	1	1	2	2	1	2	2	1	1	2	1	1	1	1	1	1	1	1	1	1	1	1	1	1	23:30:00	15	07:00:00	6	0	1	0	0	0	2	0	0	0
989	1	25	2	36	5	2	2	15	0	0	0	2	3	1	3	1	1	4	4	1	1	2	4	4	2	2	2	4	4	4	2	4	4	4	4	4	11:00:00	20	06:00:00	5	1	1	1	0	0	3	0	0	0
990	1	14	2	3	5	2	2	12	0	0	0	1	1	1	1	1	1	2	1	1	1	1	1	1	1	1	2	2	1	1	1	3	2	1	2	1	12:00:00	20	00:00:00	4	0	0	0	0	0	0	0	1	0
991	1	20	2	4	2	1	1	15	0	0	0	1	1	1	1	1	1	2	2	1	1	1	1	2	1	1	2	1	2	2	1	1	1	2	1	1	00:00:00	20	09:00:00	8	1	0	0	0	0	0	0	1	0
993	1	15	2	36	5	1	2	15	1	0	0	1	2	1	3	3	2	2	2	2	2	2	2	2	2	2	2	2	2	2	2	2	2	2	2	1	03:21:00	1	07:00:00	5	2	0	0	0	0	0	0	0	0
994	0	20	2	4	2	1	2	13	1	1	0	2	1	1	2	2	2	2	1	2	3	1	1	1	1	1	1	1	1	2	1	1	2	1	1	1	03:00:00	5	08:00:00	5	0	0	0	0	0	0	0	0	0
995	0	15	1	24	2	2	2	18	1	1	0	1	2	1	3	2	3	3	2	1	3	2	2	2	1	1	1	1	1	2	1	1	3	2	4	2	02:30:00	5	06:30:00	4	1	0	0	0	0	0	1	0	0
996	1	23	1	23	2	1	2	15	1	1	0	2	2	2	2	2	4	2	3	1	4	4	4	4	1	2	3	3	3	3	1	3	3	3	4	4	01:30:00	14	05:40:00	6	1	1	1	1	1	1	1	1	1
997	1	23	2	32	5	2	2	13	1	1	1	2	1	1	2	1	1	1	2	1	1	1	1	2	1	1	1	1	1	2	1	1	3	1	1	1	23:00:00	30	08:00:00	7	0	1	0	0	0	0	1	1	0
998	1	23	2	32	2	1	2	11	1	1	0	2	1	1	2	2	2	2	2	1	2	2	2	1	1	1	1	2	2	1	1	2	2	2	2	1	02:00:00	30	08:00:00	6	2	0	0	0	0	2	1	0	0
999	1	23	2	32	2	2	2	14	0	0	0	1	2	1	1	1	1	2	2	1	2	2	1	2	1	1	2	1	2	1	1	1	2	2	1	1	00:00:00	30	10:00:00	7	1	0	1	0	0	0	1	0	0
1001	1	15	2	36	1	1	1	7	1	1	0	1	1	1	2	1	1	2	1	1	2	1	1	1	1	1	1	1	1	1	1	1	2	1	2	1	02:00:00	5	07:25:00	4	0	0	0	0	0	0	0	0	0
1002	0	22	1	17	5	1	1	16	0	0	0	2	1	1	1	3	1	1	2	1	1	1	1	1	1	1	2	2	1	1	1	1	2	2	2	1	12:00:00	5	07:00:00	7	1	0	1	1	0	1	0	1	1
1004	1	23	2	32	2	2	2	13	0	0	0	1	2	1	1	1	1	1	3	1	1	2	1	2	1	1	1	1	2	2	1	1	1	2	2	2	12:30:00	10	07:00:00	7	0	0	0	0	0	0	0	0	0
1005	1	23	1	23	5	2	2	19	0	0	0	1	2	1	2	1	1	1	1	1	1	2	2	2	2	1	1	1	1	1	1	1	1	2	2	1	23:00:00	20	05:00:00	6	0	0	0	0	0	1	0	0	0
1006	0	23	2	32	5	1	2	14	0	0	0	1	1	1	1	1	1	1	2	1	1	1	1	1	1	1	2	1	1	1	1	1	1	1	2	1	01:00:00	20	06:30:00	5	1	1	0	0	1	0	0	0	0
1007	0	15	1	24	5	1	1	15	0	0	0	1	1	1	1	1	1	1	1	1	1	1	1	1	1	1	2	1	1	1	1	1	1	1	1	1	01:00:00	10	08:00:00	7	2	0	0	0	0	0	0	0	0
1008	0	20	2	4	2	2	2	13	1	1	0	2	2	2	3	3	2	4	3	1	3	4	2	2	1	2	4	4	2	4	1	4	4	4	4	4	02:00:00	30	09:00:00	4	2	2	1	0	0	0	0	1	0
1009	1	23	2	32	2	2	2	11	1	1	1	1	1	1	2	1	1	1	1	1	1	3	2	1	4	3	4	3	1	2	1	1	1	3	4	2	23:30:00	40	07:00:00	7	2	1	0	0	0	3	0	3	0
1010	0	11	1	25	5	1	1	16	0	0	0	2	2	2	2	2	2	2	2	2	2	2	2	2	2	2	2	2	2	2	2	2	2	2	2	2	12:00:00	15	06:00:00	6	0	0	1	0	0	0	0	0	0
1011	1	22	1	17	5	1	1	16	1	1	0	1	2	1	1	1	1	2	2	1	1	1	1	1	1	1	1	1	1	1	1	1	1	1	1	1	23:30:00	15	06:30:00	7	0	0	1	0	0	1	0	0	0
1012	1	20	2	4	1	2	2	17	1	1	0	1	2	1	1	1	1	1	2	1	1	2	1	1	2	2	1	2	2	1	1	1	2	1	2	1	01:00:00	30	08:30:00	99999	1	0	0	1	0	0	0	1	1
1013	0	15	1	24	2	2	1	11	0	0	0	1	1	1	1	1	1	2	1	1	1	1	2	1	1	1	2	3	2	2	3	1	1	3	1	1	22:00:00	30	03:00:00	5	2	3	0	0	0	0	0	0	0
1015	1	14	2	3	4	2	2	12	0	0	0	2	1	1	2	2	1	1	3	1	1	2	1	2	1	1	1	1	2	1	1	1	2	1	2	1	02:30:00	5	09:00:00	6	0	0	0	0	0	0	0	0	0
1016	0	17	2	32	2	1	2	14	0	0	0	1	1	1	1	1	1	1	2	1	1	2	1	1	1	2	1	1	1	1	1	1	1	1	1	1	00:30:00	5	07:30:00	7	0	0	0	0	0	1	0	0	0
1018	1	12	2	28	5	2	2	16	0	0	0	1	1	1	1	1	1	1	1	1	1	1	1	1	1	1	1	1	1	1	1	1	1	1	1	1	23:00:00	15	08:00:00	8	0	0	0	0	0	0	0	0	0
1019	1	3	2	1	1	2	2	14	0	0	0	2	2	2	2	1	1	1	1	1	1	2	2	1	2	1	1	2	2	2	1	1	2	2	2	1	23:11:00	3	06:50:00	7	0	0	2	1	0	0	1	0	1
1020	1	3	1	24	4	1	1	14	0	0	0	1	1	1	2	2	1	2	2	1	1	2	2	2	1	1	1	1	2	2	1	1	1	1	2	1	12:00:00	10	08:30:00	8	2	0	0	0	0	2	1	1	0
1021	0	12	2	36	5	2	2	10	0	0	0	1	2	1	2	2	1	2	1	1	1	2	1	2	1	1	2	1	1	1	1	1	3	1	1	1	23:00:00	60	10:00:00	7	1	1	0	1	0	0	2	0	1
1022	1	4	1	14	5	1	2	13	0	0	0	3	4	2	4	2	3	3	2	2	2	2	3	4	2	2	1	3	4	4	2	3	3	3	2	3	22:00:00	5	06:00:00	6	0	0	1	2	0	0	0	0	2
1023	0	23	2	32	2	2	2	16	0	0	0	2	2	2	3	2	1	2	2	2	3	3	2	2	1	2	3	2	2	2	1	2	3	3	2	3	01:00:00	30	07:00:00	6	2	1	1	0	0	0	2	1	0
1024	0	11	1	25	4	1	1	14	1	1	0	1	1	1	2	2	2	1	1	1	1	2	1	1	1	1	1	2	1	1	1	1	1	2	1	1	12:30:00	1	06:58:00	6	0	0	1	2	1	0	2	1	2
1025	0	23	2	32	2	1	2	14	0	0	0	2	2	1	2	1	1	1	1	1	2	1	1	2	3	1	2	2	2	2	1	2	2	2	2	2	10:10:00	30	06:10:00	7	1	1	3	0	0	0	1	0	0
1026	1	4	2	2	2	1	2	14	1	1	0	1	2	2	2	1	1	3	2	1	2	3	2	2	2	1	1	2	2	2	1	1	2	3	2	2	00:30:00	90	08:30:00	6	3	1	2	0	0	1	2	1	0
1027	1	21	1	14	5	1	1	15	1	1	0	2	3	1	3	3	2	2	3	1	2	1	2	2	1	1	2	1	1	2	1	2	3	2	3	1	12:00:00	16	07:00:00	7	1	0	0	0	0	1	0	1	0
1028	1	23	2	32	2	2	1	13	1	1	1	2	1	3	2	1	3	4	3	1	2	4	3	4	1	1	4	3	3	4	1	3	3	2	2	3	01:00:00	60	07:00:00	5	3	2	0	0	0	1	1	1	0
1029	0	21	1	24	4	1	1	15	0	0	0	1	1	1	2	1	1	2	1	1	1	1	2	1	2	1	1	2	1	1	1	2	2	1	2	1	23:30:00	30	06:30:00	7	2	1	0	0	0	1	0	0	0
1030	0	20	1	13	2	1	2	16	0	0	0	2	2	1	3	1	1	2	1	1	3	1	2	1	1	1	1	3	2	2	1	1	1	3	3	2	12:30:00	2	05:00:00	6	0	1	1	0	2	0	1	0	0
1031	0	20	2	4	3	1	1	15	0	0	0	1	1	1	1	1	1	2	2	1	1	1	1	1	1	1	2	2	2	1	1	2	2	1	2	2	22:00:00	4	07:00:00	9	1	0	0	0	0	1	1	0	0
1032	1	5	1	16	4	1	1	12	0	0	0	1	1	1	1	1	1	1	1	1	1	1	1	1	1	1	1	1	1	1	1	1	1	1	1	1	10:00:00	10	06:00:00	7	0	0	0	0	0	0	2	0	0
1033	0	20	1	13	2	2	2	12	0	0	0	1	1	1	2	2	2	2	1	1	1	1	3	1	2	1	2	2	4	2	2	2	1	3	1	3	02:00:00	15	08:00:00	5	1	0	1	0	0	1	1	0	0
1034	0	14	1	24	1	2	2	13	0	0	0	1	1	1	1	1	1	1	1	1	1	1	1	1	1	2	1	2	2	1	1	1	1	1	1	2	04:00:00	5	11:00:00	7	0	0	0	0	0	0	1	1	0
1035	1	20	1	13	1	2	2	12	1	1	0	3	2	1	3	2	2	3	2	1	2	3	3	2	2	1	3	2	2	3	2	2	3	2	3	3	02:00:00	30	09:00:00	6	3	0	0	0	0	3	1	2	0
1036	0	23	2	32	3	1	2	17	0	0	0	2	2	2	2	2	1	1	2	1	2	1	1	1	1	1	1	2	1	1	1	2	2	1	3	1	00:00:00	60	05:00:00	7	2	1	2	0	0	1	0	1	0
1037	1	23	2	32	5	2	2	16	1	1	1	2	2	1	1	1	1	1	2	1	1	2	1	2	1	2	3	3	2	1	2	2	1	1	2	2	04:00:00	30	08:30:00	5	3	1	0	0	0	1	0	0	0
1038	1	11	2	36	1	1	2	15	0	0	0	4	4	1	2	1	1	2	1	2	2	1	1	2	1	1	2	4	1	2	2	2	2	1	2	2	02:00:00	15	07:30:00	4	1	1	0	0	0	3	0	3	0
1039	1	8	2	29	3	1	1	17	0	0	0	1	2	1	2	2	1	1	1	1	1	1	3	3	1	1	2	3	3	2	3	1	3	3	2	4	23:00:00	38	06:00:00	6	1	0	0	0	0	2	0	0	0
1040	0	10	1	16	3	2	2	15	0	0	0	1	1	1	2	3	1	2	1	1	1	1	2	1	1	1	1	1	2	2	1	1	2	1	1	2	23:00:00	15	05:00:00	6	1	1	0	0	0	2	0	0	0
1041	1	8	2	1	3	2	2	15	1	1	0	1	1	1	1	1	1	1	2	1	1	2	2	2	1	1	2	1	1	1	1	1	2	2	1	1	23:00:00	30	08:30:00	9	0	0	3	0	0	0	3	0	0
1042	1	11	1	25	5	1	2	15	1	1	0	1	2	1	1	1	1	2	3	1	1	2	2	3	1	1	2	2	1	1	1	1	2	1	3	1	00:00:00	15	23:59:00	6	0	0	0	0	0	0	0	0	0
1043	1	24	2	4	2	2	2	18	0	0	0	1	1	1	2	1	1	2	3	1	2	1	2	2	1	2	3	2	2	1	1	2	2	2	2	2	01:30:00	30	06:30:00	5	2	3	3	1	1	3	3	0	1
1044	0	15	1	24	3	1	2	16	1	1	0	2	2	2	2	1	1	2	2	2	3	3	3	2	1	3	3	2	3	3	2	3	3	2	2	2	03:30:00	100	06:00:00	99999	2	2	1	0	0	1	1	2	0
1045	1	20	2	4	2	1	1	17	1	0	0	2	2	2	2	2	2	2	2	2	2	2	2	2	2	2	2	1	1	1	1	1	3	1	1	1	21:00:00	1	06:00:00	6	2	1	0	0	0	2	0	0	0
1046	1	4	1	14	5	1	1	12	1	1	1	2	1	1	2	1	1	2	1	1	1	1	2	2	1	1	1	2	2	2	1	1	2	2	2	1	01:00:00	10	07:30:00	6	0	1	1	0	0	1	1	1	0
1047	1	5	1	16	4	2	2	16	0	0	0	1	1	1	1	1	1	2	2	1	1	2	1	2	1	1	1	1	2	2	1	1	1	1	2	1	01:00:00	20	07:00:00	8	2	0	0	0	0	1	0	0	0
1048	1	14	2	29	4	1	1	10	0	0	0	2	2	1	2	2	1	3	1	1	2	2	2	3	1	1	2	2	2	2	1	2	2	1	1	1	22:30:00	30	00:00:00	6	1	1	2	0	0	2	0	1	0
1049	1	15	2	36	1	2	2	15	0	0	0	1	1	1	1	1	1	1	2	1	1	1	1	2	1	1	1	1	1	1	1	1	2	2	2	1	02:00:00	20	08:00:00	6	1	0	0	0	0	2	0	1	0
1050	1	8	2	1	3	2	1	17	0	0	0	1	1	1	3	2	1	3	2	1	1	1	2	1	1	1	2	1	1	1	1	2	2	1	2	1	00:30:00	5	09:00:00	7	0	1	2	0	0	2	2	0	0
1051	0	8	2	1	5	1	1	20	0	0	0	2	2	1	1	1	1	2	1	1	1	1	2	1	3	1	2	2	2	2	1	2	2	2	2	1	11:50:00	2	05:00:00	5	0	1	1	0	0	1	1	1	0
1052	1	15	1	24	5	1	1	12	0	0	0	1	1	1	1	1	1	1	2	1	1	1	1	1	1	1	1	1	1	1	1	1	1	1	1	1	12:30:00	5	08:00:00	8	0	0	0	0	0	0	0	0	0
1053	0	8	2	1	3	2	2	15	0	0	0	2	2	1	2	2	2	3	1	1	1	2	2	2	1	1	1	2	2	2	1	1	2	1	2	1	23:00:00	20	03:00:00	6	0	3	1	1	1	2	2	1	1
1054	1	8	2	1	4	2	2	12	0	0	0	1	1	1	1	1	1	1	2	1	1	1	1	1	1	2	1	1	1	1	1	1	1	1	1	1	12:00:00	10	06:30:00	6	0	0	0	0	0	1	0	0	0
1055	1	4	1	14	2	1	1	15	1	1	1	1	1	1	2	1	1	2	2	1	1	1	1	2	2	2	2	1	2	1	1	1	2	2	2	1	23:00:00	10	06:00:00	7	1	1	2	0	0	1	0	0	0
1056	0	15	1	24	5	1	1	15	1	0	0	1	2	1	2	1	1	2	1	1	2	1	2	1	1	1	1	2	2	2	2	1	2	2	2	1	22:00:00	30	05:00:00	7	1	0	2	0	0	0	0	1	0
1057	1	15	2	36	1	2	2	16	1	1	0	1	1	1	1	1	1	2	3	1	2	2	1	1	2	1	3	1	2	2	1	2	1	1	1	1	01:00:00	120	05:30:00	2	3	2	0	0	0	3	0	3	0
1058	1	20	1	13	2	2	2	15	0	0	0	2	2	1	2	2	1	2	2	1	2	2	1	1	1	2	2	2	2	2	1	2	2	2	2	4	03:00:00	30	04:00:00	99999	3	1	1	0	0	3	0	0	0
1059	1	4	1	14	3	2	1	15	0	0	0	2	4	2	4	2	2	4	3	4	3	4	4	4	2	2	4	4	4	4	4	4	3	4	4	4	00:30:00	15	07:00:00	10	1	2	3	0	0	0	1	2	0
1060	0	15	2	29	3	1	2	16	0	0	0	1	1	1	1	1	1	2	1	1	1	1	1	1	1	1	1	1	1	1	1	1	1	1	1	1	23:30:00			9	1	1	1	0	0	0	0	0	0
1061	1	8	2	1	3	2	2	15	1	1	0	2	4	2	4	2	2	3	4	2	4	2	3	3	1	2	2	3	2	3	2	2	2	3	2	3	23:30:00	30	07:00:00	5	2	3	2	2	0	3	1	2	2
1062	1	23	2	32	2	2	2	13	0	0	0	2	2	1	4	2	2	2	1	1	1	1	3	4	1	2	3	4	4	4	2	2	3	3	2	3	02:00:00	30	10:00:00	8	3	2	0	1	0	2	1	1	1
1063	1	8	2	1	3	2	2	15	1	1	1	4	4	4	4	4	4	4	4	4	4	4	4	4	4	4	4	4	4	4	4	4	4	4	4	4	22:00:00	1	06:00:00	5	3	3	3	3	3	3	3	3	3
1064	0	23	1	23	2	2	1	12	0	0	0	3	1	3	3	3	2	3	3	3	3	3	4	3	1	1	1	4	3	2	4	3	3	3	3	3	22:00:00	0	05:00:00	99999	1	1	2	3	2	1	3	1	3
1065	1	15	1	24	5	1	1	17	0	0	0	2	2	2	3	3	2	4	4	2	4	4	4	3	2	4	3	3	3	2	2	4	4	4	4	4	01:00:00	180	13:00:00	6	3	3	3	3	1	2	3	3	3
1066	0	8	2	1	3	2	2	17	0	0	0	1	2	2	2	2	2	2	2	2	2	2	2	1	2	2	2	2	2	1	2	2	1	2	2	1	23:00:00	5	06:50:00	8	0	0	0	0	0	2	1	1	0
1068	1	18	1	23	4	2	1	14	0	0	0	1	1	1	2	1	1	1	3	1	2	2	1	1	1	1	1	2	1	1	1	1	1	1	1	1	02:00:00	30	09:00:00	6	1	1	2	0	0	2	2	0	0
1069	1	18	1	14	3	2	2	14	1	0	1	3	3	2	4	3	3	4	3	3	3	3	3	2	2	2	4	3	3	3	2	3	3	3	3	3	01:00:00	120	05:00:00	3	3	3	1	2	1	1	2	3	2
1070	0	4	1	14	3	1	1	15	0	0	0	4	3	1	4	3	3	3	2	2	3	4	4	4	1	1	4	4	4	4	4	4	4	4	4	4	22:00:00	60	05:00:00	6	3	2	0	0	0	2	3	3	0
1071	0	8	2	1	5	1	2	13	0	0	0	2	2	2	2	2	3	3	2	2	2	3	2	3	2	2	3	3	2	2	1	2	2	2	2	2	02:00:00	40	09:00:00	4	2	1	1	0	2	2	0	1	0
1072	0	8	2	1	5	1	1	13	0	0	0	1	1	1	2	2	1	1	1	1	2	1	1	2	1	1	1	1	1	1	1	1	1	1	1	1	23:50:00	20	08:40:00	7	0	1	1	0	0	0	1	0	0
1073	1	8	1	14	4	1	2	13	0	0	0	2	1	3	2	1	1	2	2	1	1	2	2	2	1	2	1	2	2	2	1	2	2	3	2	2	23:30:00	30	06:00:00	5	1	2	0	0	0	1	1	2	0
1074	1	23	2	32	2	2	2	11	1	1	0	2	2	1	2	2	2	2	4	2	3	3	2	4	1	1	2	3	3	3	4	3	3	3	3	4	01:30:00	50	09:30:00	7	2	1	1	1	0	2	2	1	1
1075	1	4	1	14	3	2	2	20	0	0	0	2	1	1	1	1	1	1	2	1	1	2	1	2	4	2	1	1	1	2	2	1	1	2	2	2	00:00:00	40	05:30:00	6	3	3	3	0	0	0	2	1	0
1076	0	4	1	14	3	2	2	14	0	0	0	2	1	2	2	1	1	2	1	1	2	2	1	1	1	1	3	1	1	2	2	1	2	3	2	2	01:00:00	60	06:30:00	5	2	0	0	1	0	0	0	0	1
1077	1	21	1	14	3	2	2	12	0	0	0	1	1	1	1	1	1	1	2	1	1	2	1	1	1	1	1	1	1	1	1	1	2	1	1	1	23:00:00	10	06:00:00	6	0	0	1	0	0	0	0	0	0
1078	0	23	1	23	4	1	1	13	0	0	0	2	1	1	3	2	2	2	2	1	3	3	4	3	2	1	3	4	2	1	1	1	3	2	3	1	22:00:00	9	07:00:00	9	3	1	1	0	0	3	0	2	0
1079	0	15	1	24	3	1	2	15	0	0	0	1	1	1	1	1	1	2	1	1	1	1	1	1	1	1	2	1	1	2	1	1	2	1	1	1	00:00:00	10	07:30:00	7	3	0	0	0	0	0	1	2	0
1080	0	4	1	14	3	2	2	15	0	0	0	1	1	1	2	2	1	2	3	2	3	3	2	3	4	2	2	4	4	4	4	3	2	3	2	3	02:00:00	30	08:00:00	3	1	2	0	1	0	1	1	1	1
1081	1	4	1	14	1	2	2	12	1	1	0	2	1	1	3	1	2	2	2	1	2	2	1	2	3	2	3	2	2	2	1	1	1	3	2	2	02:30:00	30	12:30:00	7	1	1	0	0	0	1	0	1	0
1082	0	4	1	14	2	2	2	11	1	1	1	1	2	1	2	2	2	2	2	3	3	3	3	1	1	2	2	2	2	2	2	3	4	4	4	4	00:00:00	10	06:00:00	5	1	0	1	1	0	1	2	1	1
1083	0	23	2	32	2	2	1	18	0	0	0	1	1	1	2	2	1	2	1	1	2	2	2	1	3	1	1	2	1	1	2	2	2	2	1	1	23:00:00	10	06:00:00	7	0	1	1	1	0	1	1	0	1
1084	0	8	2	1	3	2	2	16	0	0	0	1	1	1	2	2	2	2	3	1	3	3	1	1	3	1	1	3	1	1	1	1	3	3	3	2	02:00:00	2	08:00:00	4	0	0	0	1	1	0	0	0	1
1085	0	2	1	20	4	2	2	16	1	1	1	1	2	1	2	2	2	2	2	1	1	1	2	2	2	1	2	2	3	3	2	2	2	2	2	2	03:00:00	10	10:00:00	8	0	3	2	1	1	1	0	2	1
1086	1	4	1	14	3	2	2	14	1	0	0	2	2	1	3	1	1	3	2	1	1	3	3	3	1	2	4	4	3	3	4	3	3	4	4	4	06:00:00	60	12:00:00	99999	3	3	0	0	0	0	0	0	0
1087	0	15	2	36	5	1	1	16	0	0	0	2	2	1	3	2	1	3	2	1	1	1	3	1	1	2	1	1	2	1	1	1	3	1	1	1	23:00:00	80	08:00:00	7	0	1	1	0	1	0	1	0	0
1088	0	7	1	24	1	2	2	13	1	1	0	1	2	1	3	3	2	2	4	1	2	3	2	1	2	1	2	2	2	1	1	1	2	3	3	3	00:30:00	20	07:40:00	6	0	2	0	0	1	1	1	1	0
1089	0	15	2	36	1	2	2	21	0	0	0	2	2	1	3	1	2	3	1	1	3	2	3	2	2	1	2	1	2	1	1	2	3	1	2	2	23:00:00	10	06:00:00	7	0	0	2	0	0	0	1	0	0
1090	1	4	1	14	4	2	1	10	0	0	0	2	1	1	1	2	1	1	1	1	1	1	1	1	1	1	1	1	1	1	1	1	1	1	1	1	11:30:00	1	06:00:00	6	1	2	3	0	0	0	0	0	0
1091	0	4	1	14	1	2	2	14	1	1	1	1	1	1	2	1	2	1	1	1	1	1	1	1	1	1	1	1	1	1	1	2	1	2	2	2	00:00:00	5	06:00:00	5	1	0	0	0	0	1	0	0	0
1092	0	14	2	3	4	1	2	12	0	0	0	1	1	1	2	1	1	2	1	1	1	1	1	1	1	1	1	2	1	1	1	1	1	1	1	1	22:30:00	20	08:00:00	5	1	3	0	0	0	1	1	1	0
1095	1	15	2	36	1	1	2	14	0	0	0	1	2	1	2	2	1	2	1	1	1	2	3	2	1	1	2	2	1	1	1	2	1	3	3	1	23:00:00	30	08:00:00	8	3	2	3	0	0	2	1	3	0
1096	0	21	2	32	1	1	2	15	0	0	0	2	2	1	2	1	1	2	1	2	1	1	1	1	2	1	2	2	2	2	1	1	3	3	2	2	01:15:00	60	07:00:00	5	3	0	0	0	0	2	2	0	0
1097	0	2	1	20	5	1	1	17	0	0	0	1	1	2	1	1	2	1	2	1	1	2	1	1	1	1	1	1	1	1	1	1	1	1	1	1	23:00:00	15	08:00:00	9	2	0	0	0	0	0	0	0	0
1098	1	15	2	9	4	1	1	16	0	0	0	1	1	1	1	1	1	1	2	1	1	1	1	1	1	1	1	1	1	1	1	1	1	1	1	1	02:03:00	1	08:06:00	8	0	0	0	0	0	0	0	0	0
1099	1	23	2	32	5	2	2	14	0	0	0	1	1	1	1	1	1	2	2	1	1	1	1	3	2	1	1	2	1	1	1	1	1	1	1	1	23:00:00	10	09:00:00	9	0	0	0	0	0	1	0	0	0
1100	0	5	1	16	4	1	2	18	0	0	0	1	1	1	1	1	1	1	1	1	1	1	1	1	1	1	1	1	1	1	1	1	1	1	1	1	01:00:00	10	00:00:00	6	0	0	0	0	0	0	0	0	0
1101	1	15	2	36	5	2	2	10	0	0	0	2	2	2	2	1	1	2	2	2	2	1	2	3	2	1	2	2	2	2	1	2	3	1	2	2	12:00:00	15	07:45:00	7	1	2	0	0	2	2	2	1	0
1102	1	23	2	32	2	2	2	16	0	1	0	1	1	2	2	1	1	2	3	1	1	2	2	2	1	2	2	2	2	2	1	1	1	2	2	2	12:00:00	40	09:00:00	8	2	2	1	0	0	2	1	1	0
1103	0	8	1	14	4	2	2	14	0	0	0	1	1	1	1	1	1	1	1	1	1	1	1	1	1	1	1	1	1	1	1	1	1	1	1	1	01:30:00	10	08:00:00	6	2	0	0	0	0	0	2	0	0
1104	0	18	1	23	4	1	1	16	0	0	0	1	1	1	1	1	1	1	2	1	1	1	2	1	1	2	1	1	1	1	1	1	2	1	1	1	12:00:00	2	07:00:00	9	0	2	1	0	0	1	0	1	0
1105	0	15	2	36	4	2	1	14	0	0	0	3	4	1	3	2	2	2	1	2	2	2	3	4	1	1	4	4	4	4	3	2	3	3	4	3	01:30:00	30	07:50:00	5	2	0	1	0	0	0	0	1	0
1106	0	10	2	36	4	1	2	12	0	0	0	1	1	1	1	1	1	1	1	1	1	1	1	1	1	1	1	1	1	1	1	1	1	1	1	1	23:00:00	60		6	2	1	1	0	0	0	0	0	0
1107	1	8	2	1	3	2	2	18	0	0	0	2	3	1	4	3	1	3	2	3	3	2	4	3	2	2	2	3	3	3	2	2	2	2	2	2	02:00:00	20	09:00:00	5	1	1	2	1	1	1	1	1	1
1109	1	20	2	4	3	1	1	12	1	1	0	2	2	1	4	2	2	4	4	1	4	4	4	4	2	3	4	4	4	4	2	4	4	2	2	4	12:00:00	30	06:00:00	5	3	3	1	3	0	3	2	3	3
1110	1	20	2	4	2	1	2	16	0	0	0	1	2	1	1	1	1	2	1	1	1	1	1	2	1	1	1	2	1	1	1	1	2	1	1	1	02:00:00	30	07:05:00	5	0	0	0	0	0	0	0	0	0
1111	1	15	1	24	4	1	1	11	0	0	0	1	1	1	1	1	1	1	1	1	2	3	3	1	2	1	2	2	1	1	1	3	1	1	2	2	23:00:00	15	07:00:00	7	1	1	2	0	0	0	1	0	0
1112	1	8	2	1	4	1	2	13	1	1	1	2	4	4	4	2	4	4	4	2	4	4	3	4	4	2	4	2	2	4	1	2	4	2	1	2	22:00:00	30	07:45:00	3	2	3	3	3	0	0	3	1	3
1113	0	15	1	24	4	1	2	14	0	0	0	1	2	1	2	2	1	2	1	1	2	2	1	2	1	1	1	1	2	2	2	2	3	2	1	1	01:00:00	5	09:30:00	7	0	0	0	0	0	0	1	0	0
1114	0	15	2	36	4	2	2	14	1	1	0	1	2	1	2	1	1	1	1	1	2	2	1	2	1	1	2	1	1	1	1	1	2	1	2	2	02:30:00	30	09:00:00	5	1	0	2	0	0	0	0	0	0
1115	0	15	2	27	4	1	2	13	0	0	0	2	2	2	2	2	2	2	2	2	2	2	2	2	2	2	2	2	2	2	2	2	2	2	2	2	23:30:00	60	06:30:00	5	2	2	2	2	2	2	2	2	2
1117	1	8	2	1	4	1	1	15	0	0	0	2	1	1	2	1	2	2	1	1	2	2	1	1	1	1	1	2	1	1	1	1	1	2	1	1	12:00:00	10	06:00:00	6	0	1	1	0	0	1	0	1	0
1118	1	23	2	32	1	2	2	27	0	0	0	1	2	1	1	1	1	1	2	1	1	2	1	1	1	2	1	1	1	1	1	1	1	2	1	1	23:00:00	15	06:00:00	5	0	2	2	0	0	1	1	0	0
1119	0	15	2	36	4	2	2	15	1	1	0	2	3	1	3	2	2	3	1	1	3	3	1	3	3	3	1	3	2	4	1	2	2	3	3	2	01:00:00	5	08:00:00	5	1	0	1	0	0	1	0	0	0
1120	1	15	2	36	4	2	2	14	1	1	1	4	4	1	2	1	1	1	2	1	2	1	1	4	1	1	2	4	1	1	1	1	3	1	4	2	02:00:00	15	09:00:00	5	1	0	1	0	0	2	2	2	0
1121	0	2	1	20	2	2	2	14	0	0	0	1	2	1	2	1	1	2	2	1	2	1	2	1	1	1	4	3	3	3	1	2	2	2	2	1	02:00:00	90	12:00:00	8	3	0	0	0	0	2	0	1	0
1122	0	13	2	29	3	2	1	10	0	0	0	1	1	1	1	1	1	1	1	1	1	1	1	1	1	1	1	1	1	1	1	1	1	1	1	1	23:00:00	10	08:00:00	8	0	0	0	0	0	0	0	0	0
1123	1	16	1	12	2	2	2	13	0	0	0	1	1	1	1	1	1	2	2	1	1	2	1	1	1	1	2	1	1	1	1	1	2	1	1	1	03:30:00	30	08:00:00	5	1	0	0	0	0	0	2	0	0
1124	1	4	1	14	3	2	2	13	0	0	0	2	2	1	3	2	1	3	2	2	2	3	3	3	2	2	2	3	2	3	2	3	3	3	3	3	02:00:00	15	08:00:00	7	1	0	0	0	0	1	1	0	0
1125	0	15	2	27	1	1	2	14	0	0	0	2	2	1	3	2	2	2	1	1	2	1	2	2	1	3	2	2	2	3	2	2	3	3	4	2	01:08:00	60	20:24:00	5	3	2	2	1	1	3	2	2	1
1126	1	4	1	14	3	2	2	11	0	0	0	1	1	1	2	1	1	2	1	1	1	1	4	3	1	1	1	1	3	2	1	1	2	1	1	1	23:00:00	5	07:00:00	6	0	1	0	0	0	1	0	2	0
1127	1	15	2	27	4	1	2	10	0	0	0	1	1	1	1	2	1	2	3	1	1	2	1	1	2	1	1	1	1	1	1	1	1	1	1	1	02:00:00	2		7	0	0	0	0	0	0	0	1	0
1128	1	15	2	36	5	2	2	16	0	0	0	1	2	1	3	2	1	3	3	3	3	3	3	4	2	1	3	1	2	2	1	3	3	2	3	1	22:00:00	30	08:00:00	9	0	3	2	0	0	1	1	2	0
1129	1	15	1	24	5	1	2	17	0	0	0	2	2	1	2	2	1	3	1	2	2	2	2	1	2	2	3	2	2	3	1	2	3	2	2	2	01:30:00	30	08:00:00	6	2	0	0	0	0	2	0	1	0
1130	1	15	2	36	5	1	1	13	0	0	0	1	2	1	2	2	1	2	2	1	2	2	1	2	1	2	1	1	2	2	1	1	2	2	2	1	23:00:00	20	07:30:00	6	1	1	1	0	0	1	1	1	0
1131	1	22	2	5	5	2	2	16	1	1	1	1	2	2	2	1	1	3	2	1	2	2	1	1	1	3	3	1	2	1	1	1	2	2	2	2	04:30:00	60	07:30:00	4	3	1	2	0	0	2	0	0	0
1132	0	4	1	14	2	2	1	14	0	0	0	1	1	1	1	1	1	1	1	1	1	3	2	1	1	2	3	1	1	1	1	1	1	1	1	1	03:00:00	10	07:00:00	4	1	0	0	0	0	0	0	0	0
1133	1	6	2	4	4	2	2	12	1	1	1	1	2	1	2	1	1	2	1	1	1	1	1	2	1	1	1	3	1	1	1	1	3	3	2	1	22:00:00	10	06:30:00	7	1	0	2	0	0	1	2	1	0
1134	1	21	2	27	4	1	2	13	1	1	1	1	2	1	2	1	1	2	3	1	2	1	3	1	4	1	4	1	2	2	2	2	2	2	1	2	01:30:00	60	11:00:00	8	3	0	0	1	0	2	0	0	1
1135	1	20	2	4	2	1	1	14	0	0	0	1	1	1	1	1	1	1	1	1	1	1	1	2	1	1	1	1	1	1	1	1	1	1	2	1	01:00:00	10	07:00:00	99999	0	0	0	0	0	1	0	0	0
1136	1	20	2	4	2	2	2	11	0	0	0	2	2	2	2	1	1	3	3	1	2	1	1	2	1	2	1	2	2	2	1	2	3	2	3	2	01:00:00	15	07:00:00	5	0	0	0	0	0	1	1	0	0
1137	1	15	2	36	4	2	2	19	0	0	0	4	3	4	4	3	3	4	4	4	4	3	4	4	1	2	1	4	4	4	4	4	4	4	4	4	01:00:00	30	08:00:00	6	1	1	2	0	0	1	1	0	0
1139	0	12	2	28	4	1	1	14	0	0	0	2	3	1	3	3	2	3	3	3	2	2	3	2	3	3	2	2	3	4	3	3	3	4	4	2	03:30:00	20	10:00:00	5	1	2	0	2	3	1	3	2	2
1140	1	16	2	27	2	1	2	13	0	0	0	1	2	1	1	1	1	2	2	1	1	1	1	2	1	1	2	2	2	2	1	1	2	2	2	1	22:00:00	30	21:30:00	6	0	3	2	0	0	1	3	3	0
1141	0	11	1	25	5	1	1	20	0	0	0	2	2	1	2	2	1	2	1	2	2	1	2	2	1	1	1	2	1	1	1	1	3	1	3	1	11:00:00	30	06:45:00	8	0	1	0	0	0	0	0	1	0
1142	1	20	1	13	4	1	1	14	0	0	0	1	1	1	1	1	1	1	1	1	1	1	1	1	1	1	1	1	2	1	1	1	2	1	1	1	03:00:00	5	07:30:00	5	0	0	0	0	0	0	1	0	0
1143	1	15	2	36	3	2	2	13	1	1	1	1	2	1	4	2	1	4	4	3	2	3	3	1	1	2	4	3	4	4	2	4	3	4	4	4	02:00:00	60	06:00:00	5	3	2	0	0	0	3	0	2	0
1144	1	15	2	36	3	2	2	18	0	0	0	1	1	1	3	1	1	2	2	1	2	2	2	1	1	1	1	1	1	1	1	1	3	1	2	1	02:30:00	15	08:00:00	5	0	1	0	0	0	1	0	0	0
1146	0	15	1	24	2	1	2	15	0	0	0	1	1	1	2	1	1	1	1	1	2	1	1	1	1	1	1	1	1	1	1	1	1	1	1	1	23:30:00	10	07:00:00	7	0	0	2	1	2	0	0	0	1
1147	0	15	1	24	2	1	1	14	0	0	0	1	1	1	2	1	1	2	2	2	1	2	1	1	1	1	2	1	1	1	1	1	1	1	1	1	02:00:00	10	10:00:00	6	1	0	0	0	0	1	0	0	0
1148	1	20	2	4	5	1	1	15	0	0	0	1	1	1	2	1	1	1	2	1	1	1	1	1	1	1	1	1	1	1	1	1	2	1	2	1	03:00:00	10	06:00:00		0	1	1	0	0	2	0	0	0
1149	0	20	1	13	1	2	1	16	1	1	1	1	1	1	1	2	1	1	3	1	1	1	1	3	1	1	1	1	3	1	1	1	3	1	1	1	23:00:00	120	08:00:00	7	2	0	2	0	0	3	0	0	0
1150	0	15	1	24	5	2	2	16	0	0	0	1	1	3	1	2	2	1	2	1	1	2	1	1	1	1	1	2	1	3	1	1	2	1	2	1	01:00:00	3	08:45:00	7	0	0	0	0	0	0	0	0	0
1151	0	12	1	24	2	1	1	15	0	0	0	1	1	1	1	1	1	1	1	1	1	1	1	1	1	1	1	4	1	1	1	1	1	1	1	1	20:00:00	120	08:00:00	8	2	2	0	2	0	0	2	0	2
1152	1	15	1	24	2	2	2	12	1	1	1	2	2	1	3	3	3	3	3	3	2	2	2	3	1	2	3	2	3	3	2	3	3	2	2	2	01:00:00	15	09:00:00	6	3	2	3	3	3	3	1	3	3
1153	1	15	1	24	5	2	2	23	0	0	0	2	3	2	2	2	1	2	2	2	2	1	2	2	2	1	2	2	2	2	1	2	2	2	2	2	23:00:00	60	08:00:00	6	3	1	0	0	0	2	1	1	0
1154	0	15	1	24	2	2	2	15	0	0	0	3	2	4	4	3	2	4	4	2	3	3	4	4	1	2	4	4	4	4	4	4	3	1	2	4	02:00:00	20	09:00:00	5	2	3	1	0	0	2	0	3	0
1155	1	15	2	36	4	2	2	14	1	1	0	2	3	2	3	2	2	3	2	1	3	2	1	3	1	1	3	2	3	3	1	2	2	3	3	2	01:50:00	20	07:50:00	5	2	1	2	0	0	1	1	1	0
1156	1	15	1	24	5	2	2	19	0	0	0	1	1	1	1	1	1	1	2	1	1	1	1	1	1	1	2	1	1	1	1	1	1	1	1	1	01:00:00	120	10:00:00	8	3	0	0	0	0	0	0	0	0
1157	0	15	1	24	5	1	1	18	0	0	0	1	1	1	1	1	1	1	1	1	1	1	1	1	1	1	1	1	1	1	1	1	1	1	1	1	22:30:00	10	06:00:00	8	0	0	1	0	0	0	0	0	0
1158	0	15	1	24	2	2	2	16	0	0	0	1	1	1	1	1	1	1	1	1	1	1	1	1	1	1	1	1	1	1	1	1	1	1	1	1	02:00:00	1	10:00:00	7	0	0	0	0	0	0	0	0	0
1159	1	15	1	24	3	1	1	14	1	1	0	2	1	1	1	1	2	1	2	1	1	1	1	2	1	1	2	1	1	1	1	1	1	1	1	1	02:00:00	60	11:30:00	6	2	0	1	0	0	1	0	1	0
1160	1	10	2	29	4	1	2	14	0	0	0	1	1	1	1	1	1	1	1	1	1	1	1	1	1	1	2	1	1	1	1	1	1	1	1	1	23:00:00	10	06:10:00	7	2	3	3	0	0	1	0	0	0
1161	1	15	1	24	4	1	1	15	0	0	0	1	2	3	2	2	2	3	3	2	2	2	2	2	3	1	2	2	2	1	1	2	3	1	1	1	23:00:00	60	04:00:00	5	2	3	1	1	0	1	0	1	1
1162	1	4	2	32	5	2	2	16	0	0	0	1	2	1	2	1	2	2	2	1	2	3	3	2	2	3	2	3	3	3	1	2	2	3	3	2	01:00:00	30	07:00:00	6	3	0	0	3	0	1	1	1	3
1163	1	15	2	27	1	2	2	13	0	0	0	1	1	1	2	1	2	2	1	1	3	3	2	1	1	2	1	2	2	2	1	2	2	2	2	2	10:00:00	15	06:00:00	7	1	0	0	0	0	0	0	0	0
1164	0	15	2	36	4	1	1	11	0	0	0	1	1	1	1	1	1	2	1	1	1	2	1	1	1	1	2	3	1	1	1	1	2	1	2	1	02:00:00	10	07:45:00	5	1	0	3	0	1	2	2	0	0
1165	0	15	1	24	2	2	2	12	1	1	1	1	1	1	1	1	1	1	1	1	1	1	1	1	1	1	1	1	1	1	1	1	2	1	2	1	00:30:00	60	10:00:00	99999	3	0	0	0	0	0	0	0	0
1166	1	20	2	4	3	1	2	15	0	0	0	2	3	1	3	1	2	3	2	3	3	3	3	3	1	2	2	3	3	2	2	3	3	3	3	2	03:00:00	1	09:00:00	7	2	1	1	0	0	2	2	1	0
1167	0	20	1	13	3	1	1	15	0	1	0	1	1	1	2	1	1	1	1	1	2	1	2	1	1	1	1	1	1	1	1	2	3	1	3	1	01:00:00	20	08:30:00	7	1	1	0	1	0	1	1	0	1
1168	1	9	2	28	5	2	2	15	0	0	0	2	3	2	4	3	2	3	2	3	3	3	3	2	2	2	2	3	2	2	2	2	3	2	2	2	02:00:00	60	09:00:00	5	3	2	3	2	1	3	0	2	2
1169	0	15	1	24	2	2	2	14	0	0	0	2	4	2	4	4	3	3	1	1	3	3	3	2	2	3	2	3	3	3	2	3	3	3	3	3	11:00:00	30	10:00:00	10	0	2	0	0	0	1	0	1	0
1170	1	14	2	3	5	2	2	15	0	0	0	2	2	1	1	3	1	2	1	1	1	1	3	1	1	2	1	1	2	1	2	2	1	2	1	1	01:00:00	15	07:00:00	5	1	1	0	0	0	0	0	2	0
1171	0	24	1	13	3	1	1	12	0	0	0	1	1	1	2	2	2	1	1	1	1	1	1	1	2	1	1	1	1	1	1	1	2	1	2	1	02:00:00	30	06:00:00	6	1	1	2	2	1	2	1	1	2
1172	0	14	1	24	5	2	2	20	0	0	0	2	1	1	2	1	2	3	2	1	2	3	2	1	1	2	2	3	2	1	1	2	3	2	1	2	02:00:00	30	10:00:00	6	2	2	3	0	0	1	0	2	0
1173	1	15	1	24	5	1	1	15	0	0	0	2	1	1	2	1	1	2	1	1	2	2	1	2	1	1	2	1	1	1	1	1	2	1	1	1	00:00:00	30		8	1	1	0	0	0	0	0	0	0
1174	1	4	1	14	4	2	2	13	0	0	0	1	1	1	1	1	1	1	1	1	1	1	1	2	1	1	1	1	1	1	1	1	1	1	1	1	01:00:00	10	08:00:00	6	0	0	0	0	0	1	1	0	0
1175	1	15	2	36	4	1	1	15	0	0	0	1	1	1	1	1	1	2	1	1	1	1	1	2	1	1	2	2	1	1	1	1	2	1	1	1	02:00:00	20	06:00:00	7	2	0	2	0	0	1	0	1	0
1176	1	15	2	36	3	2	2	11	0	0	0	2	2	1	3	1	2	1	3	1	1	3	1	3	1	1	2	1	1	1	1	1	2	1	1	1	04:00:00	10	11:00:00	6	1	1	0	0	0	2	2	1	0
1177	1	15	1	24	5	2	2	16	0	0	0	2	3	3	2	1	1	3	3	2	3	3	2	3	2	2	4	3	3	3	2	2	3	2	2	2	23:00:00	60	07:00:00	6	3	3	3	2	3	1	1	2	2
1178	1	15	1	24	3	2	2	18	0	0	0	1	1	1	1	1	1	2	2	1	1	2	2	2	1	2	1	1	2	2	2	1	2	1	1	2	10:30:00	10	08:00:00	8	0	1	1	1	0	1	0	1	1
1180	1	23	1	23	2	2	2	25	0	0	0	4	4	4	4	4	4	4	4	4	4	4	4	4	4	4	4	4	4	4	4	4	4	4	4	4	00:00:00	4	02:00:00	3	3	3	3	3	2	3	3	3	3
1181	1	20	2	4	2	2	2	11	0	0	0	1	1	1	1	1	1	1	1	1	1	1	1	1	1	1	1	1	1	1	1	1	1	1	1	1	23:00:00	30	07:00:00	8	0	0	0	0	0	1	0	0	0
1182	0	15	1	24	2	1	2	14	0	0	0	1	1	1	1	1	1	1	1	1	1	1	1	1	1	1	1	1	1	1	1	1	1	1	1	1	23:00:00	5	08:00:00	8	0	0	0	0	1	1	0	0	0
1183	0	8	2	1	4	1	1	15	0	0	0	1	1	1	1	1	1	1	1	1	1	1	1	1	1	1	1	3	1	1	1	1	2	1	2	1	01:00:00	1	08:00:00	6	0	0	0	0	0	0	0	0	0
1184	1	4	1	14	3	1	1	18	0	0	0	1	1	1	1	1	1	1	1	1	1	1	1	1	1	1	1	1	1	1	1	1	1	1	1	1	23:50:00	5	07:00:00	7	0	0	0	0	0	0	0	0	0
1185	0	15	1	24	3	2	2	16	0	0	0	1	1	1	1	1	1	1	2	1	1	1	1	1	1	1	1	1	1	1	1	1	1	1	1	1	00:00:00	25	09:00:00	8	1	0	1	0	0	0	0	0	0
1187	1	15	1	24	3	2	2	16	0	0	0	2	1	1	2	2	1	2	3	1	2	1	2	2	1	1	3	1	1	1	1	1	4	1	2	1	03:00:00	40	10:00:00	6	3	0	1	0	0	0	0	0	0
1188	1	16	1	24	2	2	1	15	1	1	1	2	1	1	2	1	2	2	1	1	2	3	2	1	1	1	1	1	1	1	1	1	3	1	2	1	00:00:00	20	06:30:00	5	2	0	1	0	0	1	1	1	0
1189	1	20	1	13	3	2	2	15	0	0	0	2	3	1	2	2	1	3	3	1	2	3	2	2	2	1	3	3	2	3	1	2	3	1	3	2	02:00:00	30	09:00:00	6	2	1	0	0	0	1	0	1	0
1190	0	18	2	33	5	1	1	16	0	0	0	2	2	1	3	1	1	3	1	1	3	1	4	2	4	1	1	3	4	4	1	3	1	3	3	2	22:00:00	15	05:45:00	5	2	0	0	0	0	3	0	0	0
1191	0	4	1	14	4	2	2	16	0	0	0	1	1	1	1	1	1	1	2	1	1	1	1	1	1	1	1	1	1	2	1	1	1	1	1	1	23:00:00	10	07:00:00	6	0	0	1	0	0	0	0	1	0
1193	1	15	1	24	2	2	2	13	0	0	0	1	1	1	1	1	1	2	1	1	1	1	1	2	1	1	1	1	1	2	1	1	1	1	1	1	02:00:00		09:00:00	7	0	0	1	0	0	0	0	0	0
1194	1	20	2	4	3	1	1	12	1	1	1	1	2	1	4	1	1	4	3	3	4	4	4	4	4	3	1	4	4	4	4	4	1	4	4	4	04:00:00	300	15:00:00	99999	0	0	0	0	0	3	1	3	0
1195	0	15	1	24	5	2	2	16	1	1	1	2	2	2	2	2	2	2	2	2	2	2	3	2	1	2	2	3	3	3	1	2	3	2	3	2	01:00:00	35	11:30:00	6	2	2	0	0	1	1	1	2	0
1196	0	7	1	24	5	1	1	18	0	0	0	2	2	1	2	2	2	2	3	2	3	2	2	1	3	3	2	2	2	2	1	3	4	3	4	1	01:00:00	30	11:00:00	8	1	1	2	0	0	0	1	1	0
1197	0	20	1	13	4	1	1	17	0	0	0	2	2	1	2	2	1	3	1	1	2	2	3	3	1	2	1	1	2	3	1	2	2	3	3	2	02:00:00	60	08:00:00	5	3	0	1	0	0	2	0	1	0
1198	0	23	2	32	1	1	2	10	1	1	1	1	2	1	2	2	1	1	2	1	2	2	2	3	2	1	1	2	2	3	2	1	3	2	2	2	00:00:00	5	07:00:00	6	0	0	1	0	0	1	2	1	0
1199	0	22	1	17	5	1	2	27	0	0	0	1	1	1	1	1	1	2	1	1	2	2	1	1	2	2	1	1	2	2	1	1	2	2	2	1	23:57:00	3	09:00:00	9	0	0	0	0	0	1	0	0	0
1200	1	4	1	14	4	1	2	13	0	0	0	1	1	1	2	2	1	2	3	2	3	3	1	1	2	2	3	1	1	1	1	1	1	1	2	1	02:00:00	30	08:00:00	6	2	1	1	0	0	2	0	0	0
1201	1	15	1	24	5	2	2	19	0	0	0	1	1	2	2	1	1	3	4	2	2	2	1	2	1	1	1	1	2	2	1	1	3	2	1	1	00:00:00	15	09:00:00	9	2	1	2	0	0	1	0	1	0
1202	1	3	2	1	4	1	2	15	1	1	1	3	4	3	4	4	4	4	4	4	4	4	4	4	3	1	4	4	4	4	4	4	4	4	4	4	01:00:00	60	09:00:00	8	3	3	3	3	1	1	3	0	3
1203	1	8	2	1	3	2	2	14	0	0	0	2	2	1	2	2	2	2	2	1	1	2	2	2	1	1	2	2	2	1	1	1	2	2	2	2	12:30:00	30	08:30:00	6	1	2	0	0	0	1	1	2	0
1204	0	15	1	24	4	2	2	14	0	0	0	1	2	1	1	1	1	1	2	1	1	1	1	1	1	1	1	1	1	1	1	1	1	1	1	1	04:00:00	10	11:00:00	7	0	0	0	0	0	0	0	1	0
1206	1	15	1	24	5	2	2	20	0	0	0	2	2	2	2	2	2	2	2	2	2	3	2	3	2	2	3	2	2	2	1	2	3	2	3	2	01:30:00	45	09:30:00	5	3	2	1	1	0	1	1	2	1
1207	1	2	1	20	3	1	1	13	0	0	0	1	2	1	2	1	1	1	1	2	2	1	2	2	2	1	2	1	1	3	1	2	2	2	2	1	10:30:00	30	06:00:00	5	3	3	2	0	0	2	2	0	0
1208	1	20	1	13	3	2	2	17	0	0	0	4	4	2	4	4	3	4	2	4	4	3	4	4	2	4	3	4	4	4	2	4	4	2	4	2	23:00:00	30	08:00:00	8	1	2	3	2	2	1	2	2	2
1209	1	25	1	24	2	1	2	11	0	0	0	1	1	1	1	1	1	1	2	1	1	1	2	1	1	1	2	1	1	1	1	1	1	2	1	1	01:00:00	30	09:00:00	7	3	0	0	0	0	0	0	0	0
1210	1	15	2	27	2	2	2	11	1	0	1	2	2	2	4	3	4	4	3	4	3	3	3	4	2	3	3	3	2	3	2	3	4	3	3	3	12:30:00	120	08:30:00	5	3	2	1	1	0	3	2	3	1
1211	1	13	2	27	2	1	2	10	1	1	1	2	2	2	3	2	2	3	2	2	3	4	4	4	3	4	2	4	4	4	3	3	4	4	3	4	02:00:00	60	08:00:00	5	1	1	2	3	3	2	2	3	3
1212	1	15	2	27	2	2	2	15	0	0	0	1	2	1	2	2	1	2	2	2	2	1	1	2	1	1	3	2	2	2	1	1	3	1	2	1	02:00:00	20	07:00:00	5	2	1	0	0	0	1	1	1	0
1213	0	15	2	27	2	1	1	13	0	0	0	1	1	1	1	1	1	1	1	1	1	1	1	1	1	1	1	1	1	1	1	1	1	1	1	1	02:00:00	60	09:00:00	3	1	0	0	0	0	1	0	0	0
1214	1	15	1	24	5	2	2	17	1	1	1	1	2	2	2	1	1	2	3	1	1	3	2	2	3	1	2	1	1	1	1	1	2	2	3	1	04:00:00	40	10:30:00	6	3	1	1	0	0	0	0	1	0
1215	0	15	1	24	4	2	1	18	0	0	0	1	1	1	2	1	1	2	1	2	2	1	1	1	1	1	2	1	1	1	1	3	2	2	3	1	01:30:00	30	10:00:00	7	1	0	0	0	0	1	1	0	0
1217	1	12	1	24	5	2	2	18	0	0	0	1	1	1	1	1	1	1	2	1	1	1	1	1	1	1	1	1	1	1	1	1	1	1	1	1	11:00:00	5	08:00:00	8	0	0	0	1	0	0	0	0	1
1218	0	15	1	24	4	2	2	16	0	0	0	2	1	1	2	1	2	1	1	1	1	1	2	1	1	1	2	2	2	2	1	1	2	2	2	2	02:00:00	30	09:00:00	7	2	2	2	1	1	2	1	0	1
1219	0	15	1	24	2	2	2	12	0	0	0	1	2	2	2	2	1	1	1	1	2	1	3	2	1	1	2	3	3	3	2	2	2	2	2	3	12:30:00	40	09:00:00	7	0	0	0	0	0	0	0	0	0
1220	1	15	2	27	2	2	1	12	1	1	1	3	3	2	3	2	1	4	4	2	4	2	4	4	2	1	4	4	4	4	2	4	1	4	4	4	03:00:00	120	12:00:00	5	3	1	0	2	2	2	2	2	2
1221	1	8	2	1	3	1	1	15	1	1	1	1	1	1	1	2	1	1	2	1	1	1	1	1	1	1	2	1	2	2	2	1	1	1	1	1	22:00:00	10	06:00:00	8	1	1	0	0	0	0	0	0	0
1222	1	15	1	24	4	2	1	16	0	0	0	1	1	2	1	2	2	1	1	1	1	2	1	1	1	1	3	1	1	1	1	1	1	2	1	2	01:00:00	60	01:00:00	7	2	0	1	0	0	1	0	1	0
1223	1	20	1	13	3	1	1	19	0	0	0	3	3	1	2	2	1	1	1	2	1	1	3	4	2	2	2	2	2	3	3	2	2	2	2	2	01:00:00	60	07:00:00	5	1	1	2	0	0	1	1	1	0
1224	1	15	2	27	2	2	2	15	0	0	0	2	2	2	2	2	1	1	3	1	1	2	1	2	1	2	3	1	2	2	1	1	2	2	2	2	00:30:00	30	07:00:00	7	2	2	0	0	0	1	0	1	0
1225	0	15	2	27	2	1	1	13	1	0	0	1	1	2	3	1	1	3	1	1	3	3	3	2	4	2	2	4	4	4	4	4	2	2	2	2	02:00:00	30	07:00:00	4	0	0	0	0	0	0	0	0	0
1226	1	5	2	27	2	2	2	11	1	1	1	1	2	2	3	3	1	3	3	1	2	2	3	2	4	3	1	2	2	2	2	2	1	2	2	3	00:00:00	23	05:00:00	5	1	1	0	0	0	2	0	0	0
1227	1	15	2	27	2	1	1	14	1	1	0	3	3	2	3	3	3	3	1	2	3	3	2	3	2	1	1	3	3	3	2	3	4	3	3	2	02:00:00	10	07:00:00	6	0	1	3	1	0	2	1	1	1
1228	1	15	1	24	4	2	1	14	0	0	0	1	1	1	2	1	1	1	2	1	1	1	2	2	1	1	2	1	2	2	1	1	2	2	1	1	23:00:00	10	10:00:00	9	1	0	0	0	0	1	0	1	0
1229	0	6	1	24	5	2	1	18	0	0	0	1	2	1	2	1	1	2	1	1	1	1	2	1	1	1	2	1	2	2	1	1	1	1	1	1	23:30:00	60	05:00:00	8	3	1	1	0	1	1	1	2	0
1230	0	15	1	24	5	1	2	20	0	0	0	1	1	1	2	1	1	1	2	1	2	2	2	1	1	1	1	2	1	2	2	2	2	1	2	1	00:00:00	30	11:00:00	10	0	0	0	0	0	0	1	1	0
1232	0	15	1	24	5	1	1	13	0	0	0	1	2	1	3	1	1	2	1	1	2	1	2	1	1	1	1	2	2	2	1	2	2	2	3	2	22:00:00	10	04:30:00	6	0	0	0	0	0	0	0	0	0
1233	0	4	1	14	3	1	2	16	0	0	0	2	1	1	2	1	1	2	2	1	2	2	2	1	1	1	1	1	1	2	1	1	1	2	1	1	01:30:00	20	10:00:00	8	0	0	1	0	0	1	1	0	0
1234	1	8	2	1	4	2	2	12	0	0	0	1	2	1	3	3	1	3	2	2	3	1	2	1	1	2	2	2	1	1	1	2	3	2	2	1	01:00:00	10	07:00:00	6	1	2	1	1	0	1	0	1	1
1235	1	4	1	14	3	2	2	14	1	1	0	1	3	1	2	1	1	1	2	1	1	2	2	2	1	1	1	2	2	2	2	2	2	2	2	2	21:00:00	30	06:00:00	8	0	1	1	0	0	1	0	1	0
1236	1	23	2	29	2	1	1	15	0	0	0	1	1	4	4	4	4	4	4	4	4	4	4	4	1	1	1	1	4	4	4	4	4	4	4	4	03:00:00	2	06:00:00	4	0	0	0	0	0	0	0	0	0
1237	1	20	2	4	3	2	2	25	0	0	0	1	1	1	1	1	1	2	1	1	1	2	1	1	1	1	1	1	1	1	1	1	1	1	1	1	00:30:00	0	06:00:00	6	0	0	1	0	1	0	0	0	0
1238	0	9	1	16	4	2	1	16	0	0	0	1	2	1	2	1	1	2	1	1	1	1	2	1	1	1	1	1	1	1	1	1	1	2	2	1	02:00:00	5	09:00:00	7	1	0	0	0	0	1	0	1	0
1239	1	3	2	1	5	2	1	17	1	0	0	2	2	2	3	2	1	2	2	1	3	1	2	2	1	2	1	3	2	3	2	1	3	2	3	3	01:00:00	10	06:00:00	6	1	2	0	0	0	0	0	2	0
1240	1	4	1	14	4	2	2	19	0	0	0	1	2	1	1	1	1	1	2	1	1	2	1	2	1	1	1	2	2	2	1	2	2	2	1	2	01:00:00	15	11:00:00	2	0	1	0	0	0	1	1	0	0
1241	1	20	2	4	2	1	1	12	1	1	1	1	2	1	1	1	1	2	2	1	2	1	1	1	1	1	1	1	2	1	1	1	1	2	2	1	12:00:00	4	07:00:00	5	0	0	0	0	0	0	0	0	0
1242	0	2	1	20	5	1	1	16	0	0	0	2	2	1	3	2	1	2	2	1	2	3	3	1	2	1	3	4	4	4	1	2	4	3	2	2	01:30:00	30	09:00:00	7	1	0	0	0	0	0	0	0	0
1243	0	15	2	27	2	1	1	13	0	0	0	2	2	1	4	4	4	4	2	4	4	4	4	1	1	1	4	1	4	4	1	4	1	4	4	2	03:00:00	1	06:00:00	3	3	0	1	3	0	3	3	3	3
1244	1	20	1	13	3	2	2	18	1	0	0	2	2	1	2	1	2	2	1	1	2	2	2	2	1	1	1	1	2	1	1	1	2	2	2	1	00:30:00	10	10:00:00	9	1	1	1	0	0	1	1	1	0
1246	1	15	2	27	2	2	2	15	1	0	0	3	2	1	2	1	1	3	3	1	1	3	1	3	1	1	2	4	3	1	1	1	3	1	2	1	00:01:00	20	00:07:00	5	3	2	1	0	0	2	1	2	0
1248	1	8	2	1	4	2	1	14	1	1	1	3	3	1	3	1	1	3	2	3	2	2	4	2	1	1	3	4	4	4	1	3	4	3	4	3	01:00:00	50		7	3	0	3	2	0	3	0	3	2
1249	1	14	2	3	4	2	2	14	1	1	0	1	2	1	1	1	1	2	2	1	1	1	1	1	2	2	2	4	1	1	1	1	1	1	1	1	23:00:00	45	09:00:00	4	3	1	2	0	0	0	0	1	0
1250	1	15	1	24	5	2	1	16	1	1	0	2	3	1	3	1	2	3	2	2	3	1	3	3	1	1	1	3	3	3	3	2	3	1	3	3	00:30:00	15	07:00:00	6	1	0	1	0	0	1	0	2	0
1251	1	15	2	36	3	2	1	11	0	0	0	2	3	2	3	3	1	3	1	1	2	2	1	2	3	2	1	2	2	2	2	3	3	2	3	2	02:00:00	10	08:00:00	8	1	0	0	0	0	0	0	0	0
1252	1	5	1	16	5	2	1	19	1	0	1	2	2	1	2	2	1	3	1	1	2	2	3	2	2	2	2	3	3	3	1	2	2	3	3	2	02:00:00	10	08:00:00	5	0	2	1	0	0	1	0	1	0
1253	1	15	1	24	2	2	2	15	0	0	0	1	2	1	2	1	1	2	1	1	2	2	2	1	4	1	4	3	3	2	1	2	4	2	4	3	02:00:00	120	08:00:00	6	3	2	1	0	0	2	0	2	0
1254	1	8	2	1	5	2	2	17	1	1	0	2	2	1	2	1	1	1	2	1	2	1	1	2	1	2	2	2	2	2	1	2	2	1	1	2	11:00:00	5	07:00:00	8	0	0	0	0	0	2	0	0	0
1255	1	11	2	27	1	2	2	14	1	1	1	3	3	3	2	2	2	3	2	2	2	2	4	4	3	3	3	3	4	4	4	4	3	3	3	4	03:30:00	180	05:00:00	3	2	2	1	1	0	2	2	2	1
1256	1	15	1	24	5	2	1	15	0	0	0	1	1	1	2	2	1	3	2	1	2	2	2	1	1	1	1	1	2	2	1	2	1	1	1	1	02:30:00	10	09:30:00	7	1	1	0	0	0	0	0	2	0
1257	1	8	2	1	3	2	2	14	0	0	0	1	1	1	2	2	1	2	1	2	2	2	1	1	1	1	1	2	1	1	1	1	2	2	2	1	00:30:00	30	08:00:00	7	1	0	1	0	0	0	0	0	0
1258	0	15	1	24	5	1	1	18	1	1	0	1	1	1	1	1	1	1	1	1	1	1	1	1	1	1	1	1	1	1	1	1	1	1	1	1	00:00:00	30	07:00:00	7	1	1	0	0	0	3	2	0	0
1259	1	8	2	1	5	2	2	14	0	0	0	2	2	2	2	2	2	3	2	2	2	2	3	3	3	1	2	2	2	2	1	3	3	2	3	2	12:00:00	60	07:00:00	7	1	2	1	0	0	1	2	1	0
1260	1	8	2	1	1	1	1	13	1	1	1	1	1	2	2	1	1	2	2	2	2	1	4	3	2	2	4	3	2	3	1	2	2	2	2	1	11:30:00	120	07:30:00	7	3	2	0	0	0	2	0	1	0
1261	1	12	1	24	5	2	2	16	0	0	0	3	4	1	4	3	1	4	4	3	4	4	3	3	2	1	4	1	4	4	1	3	4	3	4	1	01:00:00	60	11:00:00	10	1	0	0	2	0	2	2	3	2
1262	1	20	1	13	2	2	1	16	0	0	0	3	4	2	4	4	1	4	4	4	3	4	2	4	1	2	2	2	4	4	1	2	2	1	3	1	02:00:00	15	06:00:00	4	1	3	1	0	0	3	0	2	0
1263	1	15	1	24	5	1	1	15	0	0	0	2	2	1	2	2	1	2	2	1	2	1	2	1	1	1	1	2	2	1	1	1	1	2	2	2	01:00:00	5	08:00:00	7	0	0	1	0	0	1	0	0	0
1264	1	7	1	24	2	2	1	20	0	0	0	4	3	1	3	1	1	2	2	2	2	2	2	2	1	1	2	4	3	3	2	4	4	4	4	3	12:30:00	10	07:00:00	7	1	1	1	0	0	2	2	1	0
1265	1	2	1	20	5	2	2	20	0	0	0	1	2	1	2	1	1	2	2	2	2	2	2	1	1	1	1	1	2	2	1	1	2	2	2	1	23:30:00	15	07:00:00	7	1	1	0	1	0	1	0	0	1
1266	1	15	2	36	3	2	2	12	1	1	1	1	1	1	2	1	1	2	2	1	2	2	1	2	1	1	1	2	2	2	1	2	2	1	2	1	00:30:00	10	07:40:00	6	1	0	0	3	2	0	0	0	3
1267	0	4	1	14	4	1	2	23	0	0	0	1	1	1	1	1	1	1	2	1	1	1	1	1	1	2	2	1	1	1	1	1	1	1	2	1	23:59:00	35	08:30:00	8	2	0	0	0	0	0	0	0	0
1268	1	4	1	14	3	2	2	14	0	0	0	1	1	1	1	1	1	1	1	1	1	1	1	1	1	1	1	1	2	2	1	1	3	2	2	2	02:00:00	30	09:00:00	7	0	0	0	0	0	1	2	0	0
1269	1	5	1	16	5	2	2	21	0	1	0	1	1	2	2	2	2	2	2	1	1	1	1	2	1	1	1	2	2	2	1	1	2	2	2	1	00:00:00	25	08:00:00	7	1	0	1	0	0	1	1	0	0
1270	1	5	1	16	5	2	2	15	1	1	0	2	3	1	3	2	1	3	1	2	3	1	4	2	2	2	1	2	3	3	1	2	3	2	3	2	06:00:00	10	00:00:00	6	0	0	1	0	0	1	0	0	0
1272	1	5	1	16	3	1	1	17	0	0	0	1	1	1	1	1	1	1	2	1	1	1	2	1	1	2	1	1	1	2	1	1	1	2	2	1	23:30:00	10	06:30:00	6	0	1	0	0	0	1	0	0	0
1273	0	3	1	24	3	1	2	15	0	0	0	1	1	1	1	1	1	1	2	1	1	1	1	1	1	1	2	1	2	1	1	1	1	2	1	1	12:00:00	10	08:00:00	7	0	1	1	0	0	0	0	0	0
1274	1	15	1	24	3	2	2	14	0	0	0	3	2	1	2	1	3	2	3	1	2	2	2	3	1	1	1	2	2	2	1	2	2	2	2	2	23:30:00	30	07:00:00	7	1	1	1	1	1	1	1	1	1
1275	1	3	2	29	3	2	2	16	0	0	0	2	2	1	1	1	3	3	3	1	1	2	2	2	2	2	1	2	2	2	1	1	1	3	3	3	23:00:00	20	08:00:00	9	2	1	2	0	0	2	1	1	0
1276	0	15	1	24	4	1	2	18	0	0	0	1	1	1	2	1	1	1	1	1	1	1	2	1	1	1	1	1	2	2	1	1	2	2	1	1	23:50:00	30	09:45:00	9	1	0	0	0	0	0	0	0	0
1277	1	21	2	27	4	2	2	14	1	1	0	1	2	1	2	1	1	3	2	1	1	2	1	3	1	1	1	2	3	2	1	1	1	4	3	2	02:00:00	5	09:00:00	6	0	0	0	0	0	2	0	0	0
1278	1	15	2	27	4	2	2	13	0	0	0	3	3	2	4	3	3	3	2	2	3	3	3	4	2	2	3	2	2	2	2	2	2	3	4	4	03:30:00	60	09:00:00	6	1	1	1	1	1	1	1	2	1
1279	0	4	1	14	4	1	2	20	0	0	0	1	1	1	1	1	1	1	1	1	1	1	1	1	2	1	1	2	1	1	1	1	1	1	1	1	22:00:00	10	06:00:00	8	0	0	1	0	1	1	1	0	0
1280	1	7	1	24	5	2	2	21	0	0	0	1	2	1	2	1	1	2	3	1	1	1	1	1	1	1	1	1	1	1	1	1	1	1	1	1	23:30:00	0	07:00:00	8	0	0	0	0	0	0	0	0	0
1281	1	15	2	38	1	1	1	12	1	1	1	1	1	1	1	1	1	3	3	1	3	3	3	1	1	1	2	3	3	2	1	1	4	1	2	1	23:00:00	20	06:00:00	7	0	1	0	0	0	0	0	0	0
1282	0	8	2	1	5	1	2	13	0	0	0	2	2	1	2	2	2	2	2	2	2	2	2	1	1	1	2	2	2	2	2	2	2	2	2	2	23:30:00	30		99999	0	0	0	0	0	0	0	0	0
1283	1	15	1	24	5	2	2	16	0	0	0	2	2	3	4	3	2	3	3	2	4	2	4	4	3	2	3	3	4	4	3	4	3	4	2	3	22:00:00	10	11:00:00	12	2	2	3	0	0	3	1	1	0
1284	0	15	2	27	4	1	2	14	0	0	0	1	1	1	2	2	1	2	1	1	2	1	1	1	1	1	3	2	1	1	1	1	2	1	1	1	23:30:00	30	08:00:00	5	3	3	0	0	0	0	0	0	0
1285	1	7	1	24	5	2	2	19	0	0	0	1	1	1	2	1	1	1	2	1	1	2	1	1	1	1	1	1	2	2	1	1	2	2	2	1	23:59:00	3	10:00:00	8	0	0	0	0	0	0	0	1	0
1286	1	15	2	38	2	2	2	15	1	1	0	2	2	1	2	1	1	1	1	1	1	1	2	2	1	1	1	2	1	1	1	1	1	1	1	1	01:30:00	15	09:00:00	8	1	0	0	0	0	0	0	0	0
1287	1	15	2	36	1	2	1	15	0	0	0	2	2	1	2	2	2	2	2	2	3	2	2	2	1	2	3	3	2	2	2	2	3	1	3	2	23:00:00	3	06:00:00	6	2	1	2	0	1	2	0	2	0
1288	1	15	2	27	4	2	2	12	0	0	0	1	2	2	2	1	1	2	1	1	2	1	1	2	1	1	2	1	1	1	1	1	2	2	1	2	01:00:00	30	07:00:00	5	1	0	0	0	0	0	0	0	0
1289	1	3	2	1	5	1	1	18	0	0	0	2	2	2	3	2	1	2	2	2	2	1	2	2	1	1	2	3	2	1	1	2	3	2	3	2	01:00:00	10	09:00:00	7	1	1	0	0	0	1	3	1	0
1290	1	23	1	23	3	2	2	20	0	0	0	1	2	1	1	1	1	2	1	1	1	1	1	1	1	1	1	1	1	1	1	1	1	1	1	1	22:00:00	10	06:00:00	8	0	0	0	0	0	0	0	0	0
1291	0	14	2	27	4	1	2	13	1	1	0	2	3	2	3	2	2	3	2	3	3	3	2	2	1	1	2	2	2	2	1	2	3	2	3	2	01:30:00	30	08:00:00	5	1	1	0	0	0	2	0	2	0
1292	1	2	1	20	2	2	2	14	0	0	0	2	2	1	2	1	1	1	2	1	2	2	3	3	2	2	2	3	2	2	1	1	3	2	2	2	01:30:00	20	07:10:00	5	2	1	0	1	0	1	2	0	1
1293	0	5	1	16	2	1	1	16	1	1	1	2	2	1	1	2	1	2	1	2	2	2	2	1	1	1	1	1	2	2	2	2	1	4	4	4	11:00:00	6	03:00:00	6	1	2	1	1	2	2	2	1	1
1294	0	23	2	32	5	2	2	14	0	0	0	1	1	1	2	2	1	2	2	1	2	2	1	1	1	2	2	1	1	2	1	1	1	1	1	1	02:00:00	30	08:00:00	6	1	0	1	1	0	0	1	1	1
1295	1	5	2	36	5	1	1	19	0	0	0	1	1	1	1	1	1	1	1	1	1	1	1	1	1	1	1	1	1	1	1	1	1	1	1	1	11:30:00	20	08:00:00	6	1	1	0	0	0	0	0	1	0
1296	0	14	1	24	5	2	2	14	0	0	0	2	2	1	2	2	2	3	3	1	2	2	3	2	2	1	2	2	2	3	1	2	2	3	2	2	02:30:00	30	10:00:00	8	2	0	1	0	2	1	2	0	0
1297	1	3	2	1	4	2	2	19	0	0	0	1	1	1	1	1	1	2	1	1	1	2	1	2	1	1	2	3	1	2	1	1	2	1	1	2	12:30:00	30	06:45:00	5	2	0	0	0	0	1	0	1	0
1298	1	15	2	27	5	1	1	13	1	1	0	2	2	2	3	2	2	3	3	2	4	4	4	4	2	1	4	2	3	3	1	2	3	3	3	3	01:00:00	30	08:15:00	6	2	0	0	3	0	2	0	1	3
1299	0	15	2	36	3	1	1	15	0	0	0	1	1	1	1	1	1	1	1	1	1	1	1	1	1	1	1	1	1	1	1	1	1	1	1	1	05:00:00	40	06:00:00	5	0	0	1	0	0	0	0	1	0
1300	0	15	2	36	5	2	2	15	0	0	0	1	2	1	2	2	1	2	1	1	2	2	1	1	2	1	3	1	2	1	1	1	3	2	2	1	02:00:00	180	09:30:00	6	3	1	1	0	1	1	0	2	0
1302	0	15	2	36	5	1	2	15	1	1	0	1	1	2	2	1	1	1	3	1	2	3	1	1	1	1	1	2	1	2	1	1	1	1	1	1	22:30:00	30	06:30:00	5	0	0	0	0	0	0	0	0	0
1303	1	15	2	27	4	2	2	7	1	1	0	1	2	1	3	2	1	3	2	1	3	3	2	2	2	1	3	3	2	3	2	2	2	3	3	3	03:00:00	10	09:00:00	6	0	0	0	0	0	1	0	0	0
1304	1	8	1	15	5	1	1	13	1	1	0	1	1	1	1	1	1	2	1	1	2	1	1	1	1	1	1	1	1	1	1	1	1	1	1	1	12:30:00	5		8	0	0	0	0	0	0	0	0	0
1305	0	5	1	16	5	2	1	16	1	1	1	2	3	1	4	2	1	3	2	3	4	4	2	1	2	3	4	4	4	2	4	2	3	4	4	4	03:00:00	120		7	3	0	0	0	0	1	2	1	0
1306	0	12	2	28	5	1	1	14	0	0	0	1	1	1	1	1	1	2	2	1	2	1	1	1	1	1	1	2	1	1	1	1	2	2	3	1	22:30:00	15	08:00:00	7	0	1	0	0	0	0	0	0	0
1307	1	12	2	28	4	1	1	14	0	0	0	1	2	1	2	1	1	1	2	1	1	1	1	2	1	1	2	2	2	2	1	1	2	1	4	1	01:30:00	10	07:00:00	6	1	1	3	0	0	3	0	2	0
1308	1	15	2	36	5	1	1	15	1	1	1	2	3	2	3	2	2	3	3	2	3	4	3	3	3	2	3	4	3	4	3	3	3	3	3	3	01:00:00	30	07:00:00	6	2	1	1	2	0	1	0	3	2
1309	1	15	2	26	5	2	2	24	1	1	0	1	1	1	2	1	1	2	1	1	1	1	1	1	1	1	1	2	1	2	1	1	1	1	2	1	12:00:00	20	06:00:00	8	0	0	0	0	0	1	0	0	0
1310	0	15	2	36	5	1	1	13	0	0	0	2	2	1	2	2	1	2	2	1	2	2	2	1	1	1	2	1	2	2	1	1	2	2	2	2	11:00:00	15	05:00:00	6	0	1	1	0	0	0	1	0	0
1311	1	15	2	26	5	1	1	14	0	0	0	1	1	1	1	1	1	1	1	1	1	1	1	1	1	1	1	1	1	1	1	1	1	1	1	1	00:30:00	5	08:00:00	7	0	1	1	0	0	0	0	0	0
1312	1	15	2	36	1	2	2	16	1	1	1	2	2	1	2	1	1	2	3	1	2	3	3	4	2	1	2	3	3	3	3	2	2	3	3	3	01:30:00	60	12:00:00	11	3	2	2	0	0	2	1	1	0
1313	1	7	1	24	3	2	2	17	0	0	0	2	2	1	2	1	2	2	3	2	2	2	1	2	3	2	1	3	2	2	1	1	4	2	4	2	23:30:00	15	07:00:00	7	0	1	1	0	0	0	0	0	0
1314	1	15	2	33	3	1	2	20	1	1	1	2	2	2	2	1	1	2	2	1	2	2	2	3	1	1	1	2	2	2	1	2	1	1	2	2	01:20:00	40	09:30:00	7	3	2	1	0	0	1	1	1	0
1315	1	2	1	20	4	2	2	15	0	0	0	1	1	2	2	1	1	2	2	1	2	2	1	2	1	1	2	2	2	2	1	2	2	2	2	2	22:00:00	30	06:30:00	7	1	2	1	0	0	1	1	0	0
1316	1	22	1	17	4	2	1	17	1	1	1	2	2	1	2	1	2	2	2	2	2	1	2	2	3	2	2	3	2	2	2	2	2	2	2	2	12:00:00	20	05:00:00	12	1	1	1	0	0	2	2	0	0
1318	1	4	1	14	2	2	1	14	1	1	0	2	1	1	2	2	1	3	1	1	2	1	2	2	1	1	1	2	2	1	1	1	4	1	1	1	23:00:00	5	08:00:00	7	0	0	0	1	0	0	2	2	1
1319	0	15	1	24	3	1	2	18	1	1	1	2	2	2	3	1	2	2	2	1	2	2	2	1	1	2	3	2	2	2	2	3	2	1	3	1	01:30:00	10	10:00:00	9	0	0	0	1	0	0	0	0	1
1320	0	21	1	14	2	1	1	16	0	0	0	1	1	1	1	1	1	1	1	1	1	1	1	1	1	1	1	1	1	1	1	1	1	1	1	1	22:30:00	10	05:30:00	7	0	0	0	0	2	0	0	0	0
1321	1	4	1	14	2	2	2	16	1	1	1	3	3	1	3	3	3	3	3	1	3	3	3	3	3	1	1	3	3	3	1	3	2	3	3	2	23:00:00	20	06:00:00	7	1	2	0	0	0	1	1	1	0
1322	0	2	1	20	5	2	2	15	1	1	1	1	1	2	2	1	3	3	2	2	2	3	2	1	1	1	2	2	1	2	1	2	4	3	4	2	03:00:00	30	10:00:00	5	2	2	0	1	0	1	0	0	1
1323	1	4	1	14	2	1	1	14	0	0	0	1	1	1	1	1	1	1	1	1	1	1	1	1	1	1	1	1	1	1	1	1	1	1	1	1	11:00:00			99999	0	2	1	0	0	0	0	0	0
1324	1	15	1	24	5	2	2	19	0	0	0	1	2	1	2	1	1	2	1	1	1	1	1	1	1	1	1	1	1	1	1	1	1	1	1	1	00:00:00	0	09:00:00	8	0	0	2	0	0	1	0	0	0
1325	1	4	2	1	5	2	2	15	0	0	0	1	1	1	2	1	1	2	2	1	1	1	2	2	3	1	3	1	1	2	1	1	3	1	1	1	02:00:00	10	09:00:00	6	3	0	0	0	0	1	1	0	0
1326	0	21	1	14	2	1	2	15	0	0	0	1	1	1	1	1	1	1	1	1	1	1	1	1	1	1	1	1	1	1	1	1	1	1	1	1	01:00:00	10	07:00:00	4	0	0	0	0	0	0	0	0	0
1327	1	13	2	27	3	2	2	13	1	1	0	1	1	1	2	2	1	1	1	1	1	2	1	1	2	1	3	1	1	1	1	1	3	2	2	1	01:00:00	15	09:00:00	5	2	0	1	1	0	1	0	0	1
1329	1	7	1	24	5	2	2	15	0	0	0	1	1	1	2	2	1	3	3	1	4	1	1	2	1	1	1	1	1	3	2	1	1	1	3	1	02:00:00	0	08:00:00	5	0	0	0	0	0	0	0	0	0
1330	1	5	1	16	2	2	1	12	0	0	0	1	1	1	1	1	1	1	2	2	1	2	3	3	3	1	1	2	2	1	1	1	3	2	4	4	23:15:00	15	04:30:00	5	1	0	0	0	0	0	0	1	0
1331	0	4	1	14	2	1	2	14	0	0	0	1	1	1	2	1	1	1	1	1	1	1	1	1	1	1	1	2	1	1	1	1	1	1	1	1	00:00:00	15	07:00:00	7	1	0	0	0	0	0	0	0	0
1332	1	15	2	36	5	1	2	17	1	1	1	2	3	1	2	2	1	3	3	2	2	2	2	2	2	1	1	3	2	1	1	2	2	3	2	2	01:00:00	10	07:30:00	6	2	0	2	2	0	2	1	1	2
1333	1	15	2	36	5	2	2	17	1	1	1	2	3	1	2	3	2	3	3	2	3	3	3	1	3	3	3	1	2	2	1	2	3	3	3	1	11:00:00	30	08:30:00	7	3	2	0	0	0	0	0	0	0
1334	1	7	2	36	5	2	2	20	0	0	0	1	1	1	1	1	1	2	1	1	1	2	1	1	1	1	1	1	1	1	1	1	1	1	1	1	23:00:00	606	06:00:00	6	1	0	0	0	0	0	1	0	0
1335	0	7	1	24	5	1	1	15	0	0	0	1	1	1	2	1	1	1	2	1	2	1	1	1	1	1	1	1	1	1	1	1	2	1	2	1	02:00:00	60	09:00:00	6	0	0	0	0	0	0	0	0	0
1336	0	14	2	36	5	1	1	20	0	0	0	1	1	2	2	1	2	1	1	1	2	1	1	1	1	1	3	2	1	1	1	1	1	3	2	1	03:00:00	0.5	09:00:00	6	0	1	0	0	0	1	2	1	0
1337	1	15	2	36	5	1	2	14	0	0	0	2	1	2	2	1	1	1	1	1	1	2	1	3	1	1	1	1	1	1	1	1	2	1	1	1	01:30:00	8	07:00:00	5	0	0	0	1	0	1	0	1	1
1338	1	6	1	24	2	1	1	14	0	0	0	1	1	1	1	1	1	1	1	1	1	1	1	1	1	1	1	1	2	2	1	1	1	2	1	1	23:00:00	5	07:00:00	6	2	0	0	0	0	1	0	0	0
1339	1	4	1	14	2	2	2	15	0	0	0	1	2	1	1	1	1	2	1	1	1	2	2	1	1	1	1	2	2	1	1	1	3	2	3	2	01:00:00	5	07:00:00	6	0	0	0	0	0	0	0	0	0
1340	1	15	1	24	5	1	2	12	1	1	1	2	2	3	2	2	2	2	3	2	2	3	2	2	2	1	3	3	2	4	2	2	2	2	2	2	02:00:00	120	10:00:00	8	2	0	2	0	0	1	1	0	0
1341	0	15	2	36	5	1	1	14	1	1	0	1	1	1	1	1	1	1	1	1	1	1	1	1	1	1	1	1	1	1	1	1	2	1	2	1	23:00:00	30	07:00:00	7	0	1	0	0	0	0	0	0	0
1342	1	4	1	14	2	1	1	13	1	1	0	1	2	1	1	1	1	2	3	2	2	3	1	2	1	2	3	1	2	2	1	2	2	1	2	1	02:00:00	30	06:00:00	4	2	2	3	0	0	1	2	3	0
1343	1	15	2	36	3	2	2	12	0	0	0	2	1	4	4	3	2	2	4	2	2	2	2	4	1	3	4	4	4	1	1	2	2	4	3	3	04:00:00	30	10:00:00	5	3	3	1	0	1	2	1	1	0
1344	1	5	1	16	5	2	2	15	0	0	0	1	1	1	2	2	1	2	2	1	1	2	2	3	2	1	1	2	2	2	2	1	2	2	2	2	01:00:00	60	06:00:00	6	2	2	2	1	0	2	2	1	1
1345	0	4	1	14	2	1	1	17	0	0	0	1	1	1	1	1	1	1	2	1	1	1	1	1	3	2	1	1	1	2	1	1	2	1	1	1	02:30:00	15	06:15:00	3	0	0	0	0	0	0	0	1	0
1346	1	4	1	14	2	2	2	12	0	0	0	1	1	1	1	1	1	1	1	1	1	1	1	3	1	3	2	1	1	1	1	1	1	1	3	1	03:00:00	15	06:30:00	3	1	0	0	0	0	0	2	1	0
1347	0	11	1	25	5	1	1	19	0	0	0	1	1	1	1	1	1	2	2	1	2	1	1	1	1	1	2	1	1	1	1	1	1	1	1	1	01:00:00	40	08:15:00	6	2	1	1	0	0	0	0	0	0
1348	0	15	1	24	5	1	1	17	0	0	0	1	1	1	1	1	1	2	1	1	3	1	1	1	1	1	1	2	1	2	1	1	2	2	4	1	01:30:00	20	10:00:00	8	0	0	0	0	0	0	0	0	0
1349	1	15	1	24	2	2	2	12	0	0	0	1	1	1	2	1	1	2	2	1	2	1	1	1	1	2	1	1	1	1	1	1	1	1	2	1	00:00:00	30	10:00:00	10	3	0	0	0	0	0	0	0	0
1350	1	12	2	28	5	1	2	13	0	0	0	1	1	2	2	1	1	2	1	1	1	1	1	2	2	2	2	3	2	2	1	2	2	2	3	2	02:30:00	120	09:00:00	7	2	0	0	0	0	2	0	1	0
1351	1	20	1	13	4	2	1	14	0	0	0	2	2	2	2	1	1	2	2	1	2	2	1	3	2	2	2	2	2	1	1	1	2	1	2	1	04:00:00	5	10:00:00	3	1	1	1	0	0	1	1	1	0
1353	1	20	2	4	3	2	2	17	0	0	0	1	1	1	1	1	1	1	1	1	1	1	1	2	1	1	2	3	1	1	1	1	3	2	2	1	12:00:00	20	05:00:00	4	0	0	3	0	0	0	0	0	0
1354	0	15	1	24	5	1	1	14	1	0	0	2	2	1	2	1	1	2	2	1	2	2	2	1	1	1	2	2	2	2	1	1	2	2	2	1	02:00:00	60	08:00:00	6	3	1	1	0	0	1	1	1	0
1355	1	12	2	29	4	1	1	17	0	0	0	1	2	1	1	1	1	1	2	1	1	1	2	2	1	1	1	1	1	1	1	1	2	1	1	1	21:30:00	5	06:00:00	7	1	0	0	0	0	0	0	0	0
1356	0	4	2	2	4	1	2	17	1	1	1	2	1	2	3	2	2	3	3	2	3	3	3	1	1	1	1	3	3	3	2	3	3	4	4	3	22:30:00	10	06:30:00	7	1	2	1	1	0	2	2	2	1
1357	1	15	1	24	5	2	2	14	0	0	0	2	2	1	2	1	1	2	2	1	2	1	2	3	2	1	2	2	3	2	1	2	3	2	2	2	01:00:00	20	06:00:00	7	1	0	1	0	0	2	1	0	0
1359	0	4	1	14	3	2	1	19	1	1	0	1	2	1	3	2	1	3	3	1	2	4	2	2	2	1	2	2	2	2	1	2	3	2	3	3	00:00:00	10	06:00:00	6	0	3	1	0	0	0	0	1	0
1360	0	15	2	36	5	1	2	12	0	0	0	2	1	1	1	1	1	2	2	1	2	1	2	1	2	1	3	2	2	1	1	1	1	3	2	1	02:30:00	60	11:00:00	8	3	1	0	0	0	0	1	0	0
1361	1	4	1	14	2	2	1	15	0	0	0	1	1	1	1	1	1	1	4	1	1	1	4	1	4	1	1	4	4	4	4	4	1	1	4	4	22:00:00	15	05:30:00	99999	0	3	3	0	0	0	0	1	0
1362	1	8	2	1	4	2	2	13	1	1	0	1	1	1	2	2	1	2	1	1	2	2	2	3	2	1	2	3	1	1	2	2	3	2	2	2	00:59:00	35	05:30:00	5	1	2	3	2	0	2	1	1	2
1363	0	15	1	24	5	2	2	16	0	0	0	1	1	1	1	1	1	2	1	1	1	1	1	1	1	1	2	1	1	1	1	1	1	1	1	1	00:40:00	40	12:00:00	10	2	0	0	0	0	1	0	0	0
1365	0	7	1	24	4	1	1	18	0	0	0	1	1	1	2	1	1	2	1	1	2	2	1	1	1	1	2	1	1	1	1	2	1	2	1	1	01:00:00	10	11:00:00	9	2	3	0	0	0	2	0	3	0
1367	1	15	2	36	5	1	1	18	0	0	0	3	3	1	1	1	1	1	3	1	3	1	1	1	1	1	1	1	2	2	1	2	3	2	1	1	22:00:00	30	08:00:00	7	2	1	3	0	2	2	2	2	0
1368	1	4	1	14	5	2	2	14	0	0	0	1	1	2	2	1	1	2	2	1	1	3	3	2	1	1	1	3	3	3	2	3	3	3	3	2	00:30:00	10	07:30:00	6	0	0	0	0	0	0	0	0	0
1369	1	15	2	27	4	2	2	13	0	0	0	1	1	1	3	3	2	3	2	1	3	3	2	2	1	1	1	2	3	4	2	3	3	4	4	2	02:40:00	20	11:00:00	7	0	2	0	0	0	0	1	0	0
1370	0	4	1	14	5	2	2	20	0	0	0	1	1	1	2	1	1	2	1	1	1	1	1	1	1	1	1	1	1	1	1	1	1	1	1	1	02:00:00	20	07:00:00	5	0	0	0	0	0	0	0	0	0
1371	1	14	1	24	4	1	2	17	0	0	0	2	2	1	2	2	2	3	3	2	3	3	2	2	2	2	4	3	4	3	1	3	3	4	2	3	01:00:00	30	08:00:00	6	3	2	0	1	1	2	1	2	1
1372	0	4	1	14	5	2	2	21	0	0	0	1	1	1	1	1	1	1	2	1	1	1	1	1	1	1	1	1	1	1	1	1	1	1	1	1	23:00:00	20	05:00:00	5	1	0	0	0	0	0	0	1	0
1374	0	15	1	24	5	1	2	18	0	0	0	1	2	1	1	1	2	3	2	1	1	1	1	1	1	1	1	3	1	2	1	1	1	1	1	2	11:00:00	30	07:10:00	8	2	1	0	0	2	0	1	0	0
1375	1	20	1	13	1	2	2	12	0	0	0	1	2	1	1	1	1	1	1	1	2	1	1	1	2	1	2	1	2	1	1	2	2	1	1	1	01:00:00	30	08:00:00	6	2	1	0	0	0	0	0	0	0
1377	1	5	1	16	5	2	2	18	0	0	0	2	1	1	1	1	2	1	3	1	1	1	1	2	1	2	2	1	2	2	1	1	2	1	1	1	12:00:00	5	06:00:00	6	0	1	1	1	1	0	1	0	1
1378	0	6	2	31	3	2	2	12	0	0	0	2	2	1	2	1	1	2	1	2	2	2	2	1	1	1	2	2	1	2	1	2	1	3	3	1	01:30:00	50	10:00:00	8	2	1	0	0	0	1	1	1	0
1379	1	15	2	36	5	2	2	12	0	0	0	1	1	1	1	1	1	1	1	1	1	1	1	1	1	1	1	1	1	1	1	1	1	1	1	1	12:00:00	10	09:00:00	8	0	0	0	0	0	0	0	0	0
1381	1	13	2	31	3	2	1	12	1	1	1	1	3	1	4	2	1	4	2	4	2	2	2	2	1	1	3	4	4	3	2	1	4	2	3	4	02:30:00	60	13:00:00	7	3	0	0	0	0	0	0	3	0
1382	0	15	2	31	3	1	1	15	1	1	1	2	2	1	4	3	2	4	3	2	4	3	3	3	4	2	4	3	2	4	3	4	3	4	4	2	04:00:00	60	11:00:00	5	3	3	3	0	0	1	1	1	0
1383	1	13	2	31	4	2	1	11	1	1	0	2	2	1	3	1	1	2	2	1	2	1	2	3	1	1	1	2	2	2	1	2	2	2	2	2	23:30:00	40	09:30:00	7	3	1	2	1	1	0	0	0	1
1384	1	13	2	31	4	2	1	15	1	0	0	2	2	1	3	2	1	4	3	2	3	3	3	4	3	3	3	3	3	3	2	2	4	3	2	2	02:00:00	30	07:30:00	5	1	2	1	0	1	1	1	1	0
1385	1	20	2	5	3	1	1	18	0	0	0	3	3	2	3	2	1	2	2	2	2	2	4	4	3	3	3	4	4	3	3	3	2	2	2	2	02:30:00	60	06:30:00	3	2	2	0	1	0	0	1	2	1
1386	1	20	2	31	3	1	2	14	1	1	0	1	1	1	2	2	1	2	3	1	2	2	3	1	2	2	1	3	2	2	1	2	2	2	2	3	02:00:00	45	08:00:00	4	2	1	0	0	0	0	0	0	0
1387	1	6	2	31	3	1	2	15	0	0	0	2	3	1	2	2	1	2	2	2	2	1	2	2	2	1	2	2	2	2	1	1	2	2	2	1	23:00:00	10	09:30:00	9	1	2	1	1	1	2	1	1	1
1388	1	12	1	24	5	2	2	18	0	0	0	1	1	1	3	1	2	3	1	1	1	1	2	2	1	1	1	1	1	1	1	1	1	2	2	1	03:00:00	1	08:00:00	4	1	0	0	0	0	1	0	0	0
1389	0	6	2	31	1	2	2	14	1	1	1	1	1	1	2	1	1	2	1	1	2	1	1	1	2	1	1	3	1	2	1	2	2	1	1	1	03:00:00	4	09:00:00	5	0	0	0	2	0	1	0	0	2
1390	1	15	1	24	5	2	2	12	0	0	0	1	2	3	2	2	1	1	2	1	2	2	3	3	2	1	2	2	2	1	1	3	2	2	2	2	02:30:00	15	10:30:00	7	1	1	0	0	0	0	0	1	0
1391	0	20	2	5	2	1	1	12	0	0	0	2	2	1	2	2	2	2	3	2	2	2	2	2	2	1	3	2	2	3	1	2	2	2	2	1	02:00:00	15	07:00:00	5	1	1	3	0	0	1	2	1	0
1392	1	13	2	31	5	2	1	17	0	0	0	2	2	1	2	1	2	2	2	1	2	1	3	2	2	2	2	1	2	2	3	2	3	2	1	2	01:00:00	15	10:00:00	5	0	1	0	0	0	1	0	2	0
1394	0	6	2	31	5	2	2	13	0	0	0	1	2	1	2	1	1	2	2	1	1	2	1	1	1	1	1	1	1	1	1	1	1	1	1	1	23:00:00	10	07:30:00	8	1	0	1	0	0	1	1	0	0
1395	1	13	2	31	3	1	2	15	0	0	0	1	1	1	1	1	1	1	1	1	1	1	1	2	1	1	2	2	2	2	3	2	1	1	2	2	02:00:00	30	10:00:00	7	3	2	1	0	0	1	0	0	0
1396	1	5	1	16	5	2	2	16	0	0	0	1	1	1	1	2	1	1	2	1	1	2	1	1	1	1	2	1	1	1	1	1	2	1	1	1	02:00:00	20	09:30:00	7	3	0	0	0	0	1	1	0	0
1397	0	4	1	14	3	1	2	16	0	0	0	4	4	3	3	3	3	3	4	4	3	3	4	4	4	3	3	3	3	4	3	4	4	3	3	4	12:00:00	10	12:00:00	8	2	3	2	1	2	2	2	3	1
1398	0	13	2	31	5	2	2	12	1	1	1	1	1	1	1	1	1	1	1	1	1	1	1	1	1	1	1	1	1	1	1	1	1	1	1	1	23:59:00	10	07:00:00	6	1	1	0	0	0	0	0	0	0
1399	0	10	2	31	5	2	2	16	0	0	0	1	1	1	1	2	1	2	1	1	2	1	2	1	1	1	1	2	1	1	1	1	1	1	1	1	12:30:00	5	07:00:00	8	0	0	0	0	0	0	0	0	0
1401	1	13	2	31	5	2	1	15	0	0	0	1	1	1	2	1	2	2	2	2	2	1	2	1	2	2	2	1	3	3	2	2	3	2	2	1	02:00:00	60	07:30:00	5	3	1	0	0	0	1	2	1	0
1402	0	6	1	24	4	1	1	20	0	0	0	1	1	1	2	1	1	2	1	1	2	2	2	2	1	1	1	1	1	1	1	1	2	1	1	1	01:00:00	10	08:00:00	6	0	0	0	0	1	0	0	0	0
1403	0	20	2	31	5	2	2	14	0	0	0	1	1	1	1	2	1	1	1	1	1	1	1	1	1	1	1	1	1	1	1	1	1	2	1	1	03:00:00	15	11:00:00	8	0	1	0	2	0	1	0	0	2
1405	1	13	2	31	5	2	2	11	0	0	0	1	1	1	2	2	1	2	2	1	2	1	2	2	1	1	2	1	2	1	1	1	2	2	2	1	02:00:00	10	07:00:00	5	1	0	1	0	0	1	0	0	0
1406	0	13	2	31	5	1	2	16	1	1	0	1	1	1	2	1	1	2	1	1	2	2	2	1	1	1	1	1	1	1	1	1	1	2	2	1	02:00:00	30	08:00:00	6	2	0	0	0	0	0	0	1	0
1407	1	4	1	14	2	2	1	14	1	0	1	3	2	2	2	3	2	2	3	2	3	2	2	3	3	3	2	3	2	3	2	3	2	3	2	3	11:22:00	5	23:54:00	7	2	1	2	1	1	2	2	1	1
1408	1	13	2	31	3	2	2	12	1	1	1	1	1	2	1	1	2	2	2	1	1	3	1	2	1	1	1	1	2	2	2	2	2	2	3	3	00:00:00	5	06:30:00	6	1	1	0	0	0	2	0	2	0
1409	1	20	2	31	5	2	2	12	0	0	0	2	2	1	1	1	1	1	2	1	1	2	1	3	1	3	1	1	2	3	1	1	2	2	2	1	23:00:00	40	08:30:00	8	1	0	2	0	0	1	0	0	0
1410	1	20	2	30	5	1	1	15	0	0	0	1	1	1	1	1	1	1	1	1	1	1	1	1	1	1	1	1	1	1	1	1	1	1	1	1	11:00:00	1	08:00:00	8	0	0	1	0	0	1	1	1	0
1411	1	11	2	33	2	2	2	14	1	1	0	1	2	1	2	1	1	1	2	1	2	2	2	3	1	2	2	1	2	2	1	1	2	2	2	1	11:30:00	15	06:30:00	7	2	0	0	0	0	1	1	0	0
1412	1	15	1	24	1	1	1	10	1	1	1	3	3	4	3	4	3	3	3	3	3	3	4	4	2	4	4	4	4	4	4	4	4	4	4	4	04:30:00	180	13:30:00	5	3	3	3	2	0	1	2	2	2
1413	1	11	2	33	2	2	2	16	0	0	0	1	1	1	2	1	1	2	3	1	1	1	1	3	1	1	1	1	2	2	1	2	2	2	2	2	00:30:00	5	06:47:00	6	0	0	0	1	0	2	0	1	1
1414	1	2	2	31	4	1	2	12	0	0	0	1	1	2	1	1	1	1	1	1	1	2	1	1	1	2	1	1	1	1	1	1	1	1	1	1	04:00:00	60	09:00:00	5	3	1	3	2	0	2	0	0	2
1415	0	20	2	30	5	1	2	20	0	0	0	1	1	1	1	1	1	1	1	1	1	1	1	1	1	1	1	1	1	1	1	1	1	1	1	1	11:00:00	2	08:00:00	7	0	0	0	0	0	1	1	0	0
1416	1	2	2	36	5	2	1	25	0	0	0	4	4	3	3	3	3	3	2	2	3	3	3	4	3	3	3	4	3	3	2	3	3	3	3	4	10:00:00	60	04:00:00	5	3	3	2	2	1	2	1	3	2
1417	1	13	2	31	4	1	1	16	1	1	1	1	1	1	2	1	1	2	2	1	1	1	2	1	2	2	2	2	1	2	1	1	2	2	2	1	01:00:00	20	10:30:00	8	1	2	0	0	0	3	0	0	0
1418	1	8	1	15	2	2	1	15	0	0	0	1	1	2	2	1	1	2	2	1	1	1	3	2	1	1	1	2	2	2	1	2	2	3	3	2	01:00:00	6	09:00:00	8	0	0	0	0	0	1	0	0	0
1419	1	6	2	31	4	1	1	13	1	1	1	2	3	1	3	2	1	2	2	1	1	2	1	2	1	2	3	2	2	1	1	1	4	1	1	1	02:00:00	60	06:00:00	4	0	0	0	0	0	2	0	3	0
1420	0	23	1	23	1	2	1	12	0	0	0	1	1	1	1	1	1	1	1	1	1	1	1	1	1	1	1	1	1	1	1	1	1	1	2	4	03:00:00	5	08:00:00	5	0	0	0	0	0	0	0	0	0
1421	1	11	2	33	1	1	1	12	0	0	0	2	2	1	2	1	1	2	2	2	2	1	1	3	1	1	3	2	2	1	1	1	2	1	2	1	01:30:00	10	08:00:00	6	1	2	1	1	0	2	2	3	1
1422	0	11	2	33	2	2	2	16	0	0	0	2	2	1	2	1	1	1	2	2	2	1	2	1	1	2	2	3	1	2	2	2	4	2	2	3	22:30:00	1	04:30:00	2	2	3	1	0	0	1	2	3	0
1423	1	20	2	30	3	1	2	10	0	0	0	2	2	1	2	2	1	2	4	2	2	2	1	1	1	1	2	1	2	1	1	2	3	2	3	2	02:00:00	30	09:00:00	5	0	1	1	0	0	2	1	1	0
1425	0	13	2	31	5	1	1	16	0	0	0	1	1	1	2	1	1	2	1	1	2	1	1	2	1	1	1	1	2	1	2	1	1	1	1	1	00:30:00	4	08:00:00	5	1	1	1	1	1	1	1	1	1
1427	0	15	1	24	2	2	1	16	1	1	0	1	1	1	2	1	1	1	1	1	1	1	1	2	1	2	3	1	2	2	1	1	2	2	1	1	05:55:00	60	09:30:00	4	3	3	0	0	0	0	1	0	0
1428	0	14	2	31	3	2	1	16	0	0	0	2	2	1	2	2	2	2	2	1	2	1	2	1	1	1	1	2	2	2	1	1	3	2	2	2	00:00:00	140	08:00:00	99999	0	0	1	0	1	0	0	0	0
1429	1	11	2	33	4	1	2	17	1	1	0	2	2	1	2	2	2	3	2	2	1	2	2	2	3	3	2	3	2	2	1	1	2	2	2	1	02:00:00	30	03:00:00	5	1	3	2	0	1	1	1	1	0
1430	0	24	1	24	5	1	2	15	0	0	0	1	4	3	3	3	1	4	2	4	4	3	2	2	2	1	2	1	2	1	1	2	4	2	1	1	01:20:00	10	08:00:00	5	0	0	0	0	0	0	0	0	0
1431	1	11	2	33	5	2	2	18	0	0	0	1	1	1	1	1	1	1	1	1	1	1	1	1	1	1	1	1	1	1	1	1	1	1	1	1	02:00:00	60	11:00:00	9	3	0	0	0	0	1	0	0	0
1432	0	15	2	36	5	1	2	14	0	0	0	1	1	1	1	1	1	1	1	1	1	1	1	1	1	1	3	1	2	1	1	1	1	3	2	1	03:00:00	20	07:00:00	4	1	0	0	0	0	0	0	0	0
1433	0	5	1	16	5	1	2	16	1	1	1	3	2	1	1	2	2	2	2	2	2	2	2	1	1	1	2	2	2	2	1	1	1	2	1	1	11:00:00	2	07:00:00	5	0	1	1	0	1	1	0	0	0
1434	1	5	1	25	5	2	2	17	0	0	0	2	2	1	2	1	1	2	2	1	2	2	2	2	1	1	1	2	2	2	2	2	2	2	2	2	23:30:00	20	06:00:00	6	1	3	0	0	0	0	1	1	0
1435	1	4	1	14	5	2	2	16	0	0	0	1	1	1	2	1	1	2	2	1	2	2	2	2	1	1	2	2	2	2	2	2	1	2	2	2	23:01:00		23:00:00	7	0	0	0	0	0	2	0	0	0
1436	0	22	2	31	4	1	1	10	0	0	0	1	2	1	1	2	1	1	1	1	2	2	2	1	1	1	1	3	2	2	1	1	2	1	2	1	00:00:00	3	06:00:00	5	0	1	2	0	0	0	2	2	0
1437	1	13	2	31	4	2	2	16	0	0	0	2	2	1	2	1	1	2	3	2	2	3	2	2	2	2	1	2	3	2	2	2	2	2	3	2	12:00:00	10	03:00:00	10	0	0	0	0	0	1	1	1	0
1438	1	15	1	24	1	2	2	13	0	0	0	1	2	1	2	1	1	2	2	1	3	3	2	1	2	3	3	2	3	3	2	3	2	4	3	2	02:00:00	50	10:00:00	5	3	2	0	0	0	2	1	1	0
1439	1	5	2	33	4	1	1	15	0	0	0	1	1	1	1	1	1	1	2	1	1	1	1	1	1	1	2	1	1	1	1	1	2	1	2	1	01:00:00	30	07:00:00	6	1	0	0	0	0	0	0	0	0
1441	1	12	2	36	5	2	2	15	0	0	0	1	1	1	1	1	1	2	1	1	2	1	1	2	1	1	1	2	2	2	1	1	2	2	3	2	23:00:00	10	08:00:00	8	0	0	3	0	0	0	1	1	0
1442	0	7	1	24	4	1	1	15	0	0	0	1	1	1	1	1	1	1	1	1	1	1	1	1	1	1	1	1	1	1	1	1	1	1	1	1	23:00:00	30	07:00:00	7	0	0	0	0	0	0	0	0	0
1443	1	13	2	31	5	2	2	15	0	0	0	2	2	1	3	2	1	3	2	2	2	3	3	1	2	1	1	4	3	3	1	2	4	2	3	2	00:00:00	15	07:00:00	7	0	0	0	0	0	0	0	1	0
1445	0	15	1	25	4	1	1	18	0	0	0	2	2	1	1	1	1	2	1	2	2	1	2	2	1	1	2	2	2	1	1	1	2	2	2	1	23:50:00	10	06:30:00	6	1	1	2	0	0	1	0	2	0
1446	1	7	2	36	5	2	2	15	0	0	0	1	1	1	1	1	1	1	2	1	1	1	2	3	1	1	4	3	2	1	1	1	1	1	1	2	02:02:00	60	02:10:00	6	3	2	0	0	0	1	0	2	0
1448	1	13	2	31	5	2	2	14	0	0	0	2	2	1	2	2	1	2	3	1	1	2	1	2	2	2	3	2	2	1	1	1	1	1	1	1	23:45:00	30	08:00:00	7	2	1	0	0	0	2	0	2	0
1449	1	5	1	16	4	2	2	27	0	0	0	1	1	2	2	1	1	2	1	1	2	3	1	2	4	2	2	2	2	2	1	1	2	2	2	1	10:00:00	15	07:00:00	5	0	2	2	0	0	0	0	1	0
1450	0	15	1	24	1	2	2	13	0	0	0	1	1	1	2	1	1	1	1	1	1	2	1	2	2	1	2	1	1	2	1	1	2	1	1	1	03:30:00	20	09:30:00	5	1	1	0	0	0	1	0	0	0
1451	1	15	2	36	5	2	2	20	1	1	0	2	3	1	3	3	1	4	2	2	1	2	2	3	4	1	1	4	4	4	4	4	4	4	4	4	00:03:00	180	07:50:00	4	1	1	0	0	0	1	1	1	0
1452	1	13	2	31	3	1	2	13	0	0	0	1	2	2	2	2	1	2	3	2	1	2	1	2	1	2	1	1	2	2	1	1	2	2	2	1	10:00:00	30	09:00:00	8	1	3	0	1	0	2	0	1	1
1453	1	23	2	32	2	1	1	16	0	0	0	2	2	2	2	2	1	2	2	1	2	2	1	1	2	2	3	2	2	1	1	2	3	2	3	2	23:00:00	30	03:00:00	5	2	2	0	0	0	1	1	0	0
1454	1	15	1	24	5	2	2	14	1	1	1	2	3	3	2	2	1	2	2	2	2	2	4	2	2	3	4	3	3	3	1	2	2	3	3	3	04:00:00	15	11:00:00	7	2	2	1	1	0	2	1	2	1
1455	1	8	1	14	1	1	2	13	0	0	0	1	1	1	3	1	2	2	1	1	1	2	2	2	1	1	2	3	2	2	1	1	2	2	3	1	12:30:00	15	03:45:00	5	1	0	0	0	0	2	0	0	0
1456	1	11	1	25	4	1	1	14	1	1	1	2	2	1	2	2	1	2	1	3	2	3	1	2	1	1	1	2	3	3	1	2	3	3	2	1	23:59:00	10	09:00:00	8	0	0	1	1	0	1	1	0	1
1457	0	5	1	16	5	1	1	17	0	0	0	2	1	1	2	1	1	1	1	1	2	1	1	1	1	1	3	2	1	1	1	1	2	2	2	1	01:30:00	30	10:00:00	7	2	0	0	0	0	0	0	0	0
1458	0	20	2	4	2	1	1	10	0	0	0	1	2	1	2	1	1	1	3	1	1	1	1	1	1	1	1	1	1	1	1	1	1	2	2	1	23:59:00	10	06:45:00	6	0	1	1	0	0	0	0	1	0
1459	0	15	2	36	5	2	2	23	0	0	0	1	2	1	1	1	1	2	2	1	1	1	1	1	1	2	3	2	1	1	1	1	3	1	2	1	03:30:00	60	08:00:00	4	2	2	3	0	0	0	0	0	0
1460	0	23	2	32	5	2	2	13	1	1	1	2	2	1	3	3	4	3	2	2	3	2	2	1	1	2	2	2	1	3	1	1	2	1	2	1	00:30:00	20	08:00:00	7	1	0	1	0	0	0	1	0	0
1461	0	20	2	30	3	2	2	15	0	0	0	3	4	2	4	3	1	4	2	4	4	4	4	1	1	1	4	4	3	3	2	4	4	4	4	3	23:59:00	60	10:00:00	4	3	3	1	1	2	0	2	3	1
1462	1	23	2	32	5	1	1	18	1	1	1	2	1	1	2	1	1	2	1	1	1	2	2	2	1	1	1	1	1	1	1	1	2	1	1	1	23:30:00	5	06:00:00	7	1	0	0	0	0	0	1	0	0
1463	0	15	1	24	1	2	2	17	1	1	0	1	1	1	1	1	1	2	2	1	1	2	1	1	1	1	2	1	1	1	1	1	1	1	1	1	01:30:00	30	10:00:00	8	3	0	0	0	0	0	2	0	0
1464	1	12	2	28	4	1	2	15	0	0	0	1	2	2	2	2	1	2	2	1	2	1	1	2	1	1	1	2	2	2	1	1	2	2	3	1	12:30:00	10	08:30:00	6	0	2	1	1	0	1	0	0	1
1465	1	12	2	28	2	1	2	10	1	1	0	2	2	1	4	2	2	4	3	2	4	3	3	4	2	3	3	3	3	3	2	4	4	2	2	2	02:30:00	10	07:00:00	4	0	3	2	0	0	2	0	1	0
1466	0	15	1	24	5	1	2	17	1	1	1	1	1	1	2	1	1	1	2	1	2	1	1	1	2	1	1	1	2	2	1	1	1	2	1	1	03:00:00	60	10:00:00	5	0	0	0	0	0	0	0	0	0
1467	0	25	2	28	2	1	1	18	0	0	0	1	1	1	1	1	1	1	1	1	1	1	1	1	1	1	1	1	1	1	1	1	1	1	1	1	23:30:00	10		6	0	1	1	0	0	1	1	0	0
1468	1	8	2	1	4	2	2	22	1	1	1	1	1	1	2	1	1	1	1	1	2	2	3	2	2	1	1	2	2	1	2	2	2	1	2	2	23:00:00	10	06:00:00	6	0	0	0	0	0	0	0	0	0
1469	0	6	1	24	1	1	2	14	0	0	0	2	3	2	1	3	1	3	2	1	1	1	2	4	1	2	1	4	4	4	4	4	4	4	4	4	08:30:00	30	08:30:00	9	1	2	1	2	1	1	0	0	2
1470	0	20	2	31	5	1	1	14	0	0	0	1	1	1	1	1	1	1	1	1	3	1	1	1	1	1	2	1	1	1	1	1	2	1	2	1	01:00:00	120	09:00:00	6	3	1	0	0	2	1	0	0	0
1471	0	13	2	31	3	2	2	15	1	1	0	1	2	1	2	2	2	2	2	2	2	1	2	1	1	1	1	2	1	1	1	1	1	2	2	2	02:30:00	5	09:00:00	7	0	0	3	0	0	1	0	0	0
1472	0	12	2	28	3	1	1	14	0	0	0	2	2	1	1	1	1	1	1	1	1	1	1	1	1	1	2	2	1	1	1	1	1	1	1	1	00:30:00	30	08:00:00	7	1	0	0	0	0	0	0	0	0
1473	0	20	2	4	2	1	1	12	0	0	0	3	2	1	4	3	3	3	1	3	4	1	3	1	3	2	2	4	1	1	1	1	4	2	3	1	21:30:00	5	06:30:00	9	1	2	3	0	0	3	0	0	0
1474	0	5	1	16	1	1	1	14	1	1	1	2	2	1	2	1	2	2	1	2	2	2	2	2	2	1	1	3	2	1	1	2	3	2	3	2	23:30:00	20	04:45:00	5	2	2	1	0	0	1	0	2	0
1475	0	20	1	13	3	1	1	16	0	0	0	1	1	1	1	1	1	1	2	1	1	1	1	1	1	1	1	1	1	1	1	1	1	1	1	1	20:00:00	30		8	0	0	0	0	0	0	0	0	0
1476	1	5	1	16	2	1	1	14	0	0	0	2	2	1	2	1	1	4	4	1	2	4	4	1	1	1	1	3	3	3	2	4	2	2	4	2	12:40:00	10	07:00:00	7	0	1	1	3	3	3	1	1	3
1477	1	13	2	31	4	2	2	13	0	0	0	2	1	1	1	2	1	1	1	1	1	1	1	2	1	1	1	1	1	1	1	1	1	2	2	1	12:00:00	2	09:00:00	6	0	0	0	0	0	2	0	0	0
1478	1	12	2	28	3	1	1	12	0	0	0	2	2	1	1	1	1	1	2	1	2	1	1	2	1	1	1	1	1	1	1	1	1	1	1	1	10:00:00	10	06:20:00	7	0	0	0	0	0	0	0	0	0
1479	1	13	2	31	5	2	2	17	1	1	1	1	1	2	3	3	3	4	3	2	3	3	3	3	2	1	3	4	2	2	1	2	3	3	3	2	02:30:00	120	12:00:00	10	3	1	3	0	0	3	0	1	0
1480	0	5	1	24	3	1	2	22	0	0	0	1	1	1	1	1	1	1	1	1	1	1	1	1	1	1	1	1	1	1	1	1	1	1	1	1	23:50:00	30	09:00:00	7	2	3	0	0	2	0	0	0	0
1481	0	15	2	29	4	1	1	16	0	0	0	1	1	1	1	1	1	1	1	1	1	1	1	1	1	1	1	1	1	1	1	1	1	1	1	1	22:00:00	5	08:00:00	9	0	0	0	0	0	0	0	0	0
1482	1	20	2	30	2	2	2	14	1	1	1	2	2	2	2	3	2	4	3	2	2	2	2	3	2	2	4	3	4	4	2	4	4	2	4	2	05:00:00	40	12:00:00	99999	2	1	0	0	0	1	1	2	0
1483	1	4	1	14	3	1	2	16	0	0	0	1	2	1	1	1	1	2	2	1	2	2	1	1	1	1	1	2	2	1	1	1	3	2	2	2	22:00:00	2	07:00:00	99999	0	0	0	0	0	0	1	0	0
1484	0	6	1	11	4	2	2	18	1	0	0	1	2	1	3	3	3	3	3	3	3	3	1	1	1	1	1	3	4	4	3	3	2	3	1	1	02:00:00	30	04:00:00	4	3	2	2	0	0	2	0	2	0
1485	1	7	1	24	4	2	2	15	1	1	0	1	2	1	2	1	2	2	2	1	2	1	2	3	2	1	1	2	3	2	2	1	2	1	2	2	00:00:00	5	09:30:00	8	1	0	0	0	1	1	0	1	0
1486	0	15	1	24	4	2	2	14	0	0	0	2	2	1	4	4	4	4	1	4	4	2	2	2	1	1	3	3	2	2	1	1	4	4	4	4	01:00:00	30	10:00:00	8	2	2	2	1	1	2	1	2	1
1487	0	15	1	21	2	2	2	17	0	0	0	3	1	3	1	3	1	3	3	2	3	2	3	3	2	3	1	2	2	3	1	2	2	3	2	3	12:00:00	40		99999	1	2	1	2	1	1	2	2	2
1488	0	11	1	25	4	1	2	12	0	0	0	1	1	1	1	2	2	2	1	1	1	1	2	1	1	1	1	1	1	1	1	1	1	1	1	1	23:00:00	10	06:00:00	7	0	0	0	0	0	0	0	0	0
1489	1	7	1	21	1	1	1	16	0	0	0	2	3	3	3	2	2	3	2	3	4	3	2	3	4	3	4	3	4	3	4	3	4	3	2	3	11:00:00	10	08:00:00	8	1	2	3	2	2	1	0	2	2
1490	1	11	2	28	2	1	2	14	1	1	1	4	3	2	4	4	4	4	4	3	4	4	4	3	3	3	4	4	4	4	2	4	4	4	3	4	12:00:00	180	09:00:00	5	3	3	1	0	1	2	2	3	0
1491	0	5	1	24	3	2	2	14	1	1	1	1	1	1	2	1	1	1	1	1	1	2	2	1	1	2	1	2	3	2	2	1	2	3	2	3	02:00:00	5	11:00:00	8	0	1	0	0	0	1	0	0	0
1492	1	4	2	2	1	2	2	11	0	0	0	1	2	1	2	1	1	2	2	1	1	3	2	1	1	1	3	3	2	2	1	1	2	3	3	2	01:00:00	15	10:00:00	6	3	0	0	0	0	0	0	1	0
1493	0	4	1	14	4	1	2	15	0	0	0	1	1	1	1	1	1	1	1	1	1	1	2	1	1	1	3	1	1	1	1	1	1	2	3	2	02:00:00	20	05:00:00	3	0	0	0	0	0	0	0	2	0
1494	1	3	1	16	4	2	1	15	0	0	0	2	2	1	2	2	1	1	1	1	2	1	1	2	1	3	2	2	2	1	1	1	2	1	2	1	23:00:00	2	22:00:00	8	0	0	0	0	0	0	0	0	0
1495	1	5	1	16	2	2	1	16	1	1	0	1	1	1	1	1	1	1	2	1	2	1	1	1	1	1	1	1	1	1	1	1	1	1	2	1	12:00:00	5	06:00:00	6	0	0	0	0	2	0	0	0	0
1496	1	15	1	24	4	1	2	16	0	0	0	1	2	1	1	1	1	3	2	1	2	3	3	1	1	1	1	2	2	2	1	2	4	3	3	2	01:00:00	15	09:00:00	6	1	0	0	0	0	1	0	1	0
1498	1	4	1	14	3	2	2	20	0	0	0	1	1	1	2	1	1	1	1	1	1	2	1	1	1	1	1	1	2	1	1	1	1	1	1	1	01:00:00	15	07:00:00	6	1	0	1	0	0	1	1	0	0
1499	1	23	2	32	3	2	2	17	1	1	0	2	2	1	2	1	1	2	2	2	2	2	2	2	1	1	2	2	2	2	2	2	2	2	2	2	02:00:00	30	07:00:00	5	3	1	1	0	0	1	1	0	0
1500	0	20	1	13	3	1	2	16	1	1	1	1	2	1	1	1	1	2	2	1	2	1	2	1	1	2	2	1	2	1	1	1	1	1	2	1	03:30:00	5	07:00:00	5	2	2	2	0	3	2	2	3	0
1501	1	4	1	14	4	2	2	15	1	0	0	2	2	4	1	1	2	2	2	1	1	2	2	2	2	2	2	1	2	1	1	1	2	3	2	2	00:30:00	10	08:00:00	5	2	1	1	0	0	2	0	1	0
1503	0	3	1	15	2	1	1	17	0	0	0	1	1	1	3	1	1	2	1	1	2	1	1	1	1	1	1	1	1	1	1	1	1	2	1	1	22:00:00	5	06:00:00	8	0	0	1	0	0	0	0	1	0
1505	1	11	2	33	3	2	2	14	0	0	0	1	1	1	1	1	1	1	1	1	1	1	1	1	1	1	3	2	1	1	1	1	2	2	3	2	03:00:00	180	11:00:00	4	3	0	0	0	0	1	1	0	0
1506	0	15	2	33	5	1	2	16	1	1	1	1	1	1	2	1	1	3	2	1	3	2	3	3	1	1	3	1	2	3	3	3	2	2	2	2	02:00:00	120	04:00:00	4	3	1	2	2	0	2	2	2	2
1507	0	11	1	25	4	2	2	21	0	0	0	1	1	1	2	1	1	2	2	2	1	2	1	1	3	1	3	2	2	3	1	1	1	1	1	1	03:00:00	15	07:00:00	4	3	0	0	1	0	0	0	0	1
1508	0	15	1	24	5	2	2	18	0	0	0	1	1	2	1	1	1	2	1	1	1	1	1	1	2	1	1	1	1	1	1	1	1	1	2	1	01:00:00	5	09:00:00	8	0	1	0	0	0	0	0	0	0
1510	1	11	2	33	5	2	1	17	1	1	1	4	3	1	4	3	3	4	3	2	4	2	4	2	2	1	4	3	4	4	2	4	4	3	3	2	11:30:00	5	05:00:00	6	0	2	3	0	0	2	2	1	0
1511	0	15	1	24	5	2	2	15	1	1	0	2	2	1	3	2	2	2	2	2	3	3	4	1	1	1	2	2	1	2	2	2	4	2	3	2	01:00:00	30	07:00:00	5	1	0	2	1	0	0	3	1	1
1513	0	15	1	27	5	1	2	16	0	0	0	2	3	2	3	1	2	3	2	1	2	2	2	1	2	2	2	3	3	2	2	3	3	2	2	3	22:54:00	5	10:26:00	6	0	2	2	1	1	2	0	1	1
1514	1	12	2	28	4	1	2	14	1	1	0	2	1	1	2	1	1	2	1	1	2	1	1	1	1	1	1	1	1	1	1	1	1	1	1	1	02:00:00	20	10:00:00	7	0	0	3	0	0	1	0	1	0
1515	0	8	2	1	5	1	1	15	0	0	0	1	1	1	2	3	2	2	2	2	2	1	3	1	1	1	2	3	2	2	1	2	3	2	3	1	12:00:00	120	09:00:00	7	2	2	2	0	1	2	2	2	0
1516	1	8	2	1	5	1	1	15	0	0	0	2	2	1	2	1	2	2	2	1	2	1	1	2	2	1	1	1	2	2	1	1	2	2	2	1	02:00:00	30	07:00:00	5	1	0	0	0	0	1	1	1	0
1517	1	20	2	4	4	1	2	16	1	1	0	2	2	2	2	3	1	3	3	2	2	3	3	2	1	2	2	1	1	1	1	2	1	2	1	2	00:03:00	10	00:06:00	4	1	2	2	0	0	2	0	1	0
1518	0	12	2	28	4	2	2	18	0	0	0	1	1	1	1	1	1	1	2	1	1	1	2	1	1	1	1	1	1	1	2	1	1	2	2	1	12:00:00	10	08:00:00	7	0	0	1	0	0	1	1	0	0
1519	1	2	1	20	5	2	2	21	0	0	0	1	1	1	2	1	1	2	2	1	1	2	1	1	1	1	1	2	2	2	1	1	1	1	2	1	22:30:00	10	07:00:00	4	0	3	3	0	0	1	0	0	0
1520	0	15	1	24	5	2	2	17	0	0	0	1	2	1	2	1	1	2	2	1	1	2	2	1	2	1	2	2	3	2	1	1	4	2	3	3	00:00:00	15	07:30:00	7	0	1	1	0	0	1	0	0	0
1521	0	20	2	5	2	1	1	14	0	0	0	1	1	1	1	1	1	1	2	1	1	2	1	1	1	1	2	1	1	1	1	1	1	1	1	1	02:00:00	180	12:00:00	4	3	0	1	2	0	3	0	0	2
1522	0	15	1	24	3	2	1	12	0	0	0	1	1	1	2	2	1	2	2	2	2	2	2	1	1	1	2	2	2	2	1	1	1	2	2	2	01:00:00	30	08:00:00	7	2	1	1	1	1	3	1	1	1
1523	1	6	2	3	1	2	2	16	0	0	0	1	2	3	3	2	2	3	2	2	1	1	3	1	1	1	3	2	2	2	1	2	1	3	1	2	01:00:00	120	07:00:00	6	1	0	1	0	0	2	0	0	0
1524	0	5	1	24	5	2	2	16	0	0	0	2	2	2	3	4	1	2	3	3	3	3	3	4	3	1	1	1	2	1	1	1	3	1	4	3	13:00:00	15		8	2	0	0	0	1	0	1	2	0
1525	1	11	1	25	5	2	2	10	0	0	0	2	1	1	1	2	1	1	2	1	1	2	1	1	1	1	1	1	1	1	1	1	1	2	1	1	23:30:00	2	07:00:00	7	0	1	1	0	0	0	1	0	0
1526	0	16	2	6	4	2	2	14	0	0	0	1	1	1	1	1	1	1	1	1	1	1	1	1	1	1	1	1	1	1	1	1	1	1	1	1	23:30:00	120	08:30:00	7	0	0	0	0	0	1	1	0	0
1527	0	19	1	10	5	1	1	12	1	1	0	2	1	1	2	2	2	1	1	1	2	1	1	1	2	2	1	2	2	1	1	1	2	2	1	1	23:00:00	15	08:30:00	8	1	1	1	0	0	1	0	0	0
1528	0	23	2	14	5	1	1	16	0	0	0	1	1	1	1	1	1	1	1	1	1	1	1	1	1	1	1	1	1	1	1	1	1	1	1	1	18:00:00	0	04:00:00	8	0	0	0	0	0	0	0	0	0
1529	1	11	1	25	1	1	1	12	0	0	0	3	3	2	2	1	1	1	3	1	2	2	2	2	1	1	3	3	2	2	3	1	3	1	1	1	09:00:00	50	08:00:00	8	2	2	1	1	0	1	1	1	1
1533	1	13	2	31	5	2	2	10	0	0	0	1	1	2	2	2	1	2	2	1	2	1	1	2	2	2	1	1	2	1	1	2	2	1	1	1	02:00:00	1	06:30:00	4	0	1	0	2	1	2	0	1	2
1534	0	11	1	25	1	1	1	17	1	1	0	2	2	1	1	2	2	1	2	1	2	1	1	2	2	2	3	1	1	1	1	1	2	1	3	1	23:00:00	10	05:00:00	7	1	2	0	1	0	0	0	0	1
1537	0	3	1	25	1	1	1	30	0	0	0	1	1	1	1	1	1	1	1	1	1	1	1	1	1	1	1	1	1	1	1	1	1	1	1	1	22:00:00	30	06:00:00	8	0	0	0	0	0	0	0	0	0
1538	1	11	1	25	1	1	1	16	0	0	0	2	2	1	2	2	1	2	3	1	1	2	2	1	1	2	2	3	2	2	1	2	3	2	3	3	11:30:00	60	06:00:00	6	2	2	0	0	0	1	1	1	0
1540	0	11	1	25	1	1	1	14	1	0	0	1	1	2	2	2	1	2	2	2	2	2	2	2	1	1	2	2	2	1	1	1	2	1	2	1	01:00:00	5	07:00:00	6	0	0	0	0	0	0	0	0	0
1541	0	11	1	25	1	1	1	15	1	1	0	2	2	1	2	2	1	2	2	1	1	2	1	1	2	2	3	1	2	2	1	2	2	2	2	3	11:00:00	1	06:00:00	8	3	0	1	0	0	1	1	1	0
1542	0	5	1	16	3	1	2	7	0	1	0	1	1	1	2	1	1	1	2	1	2	1	2	2	3	2	3	2	1	1	2	2	1	2	2	1	02:00:00	30	07:00:00	5	3	3	1	1	0	0	1	0	1
1543	0	11	1	25	1	1	1	15	1	1	1	2	2	2	1	3	1	2	2	3	2	3	2	2	2	3	3	3	2	2	2	3	2	2	2	2	10:00:00	7	04:00:00	2	1	1	2	2	1	2	2	2	2
1545	0	15	1	25	1	1	1	15	1	1	0	1	1	1	1	1	1	1	1	1	1	1	1	1	1	1	1	1	1	1	1	1	1	1	1	1	01:00:00	120	04:00:00	4	3	3	3	3	3	3	3	3	3
1548	0	15	1	25	1	1	1	18	1	1	1	2	2	1	2	1	2	1	2	1	1	1	1	2	2	2	2	1	2	2	1	1	2	2	2	1	12:00:00	1	08:10:00	8	1	2	1	0	0	1	2	1	0
1549	0	11	1	25	1	1	2	15	0	0	0	1	2	1	1	1	1	1	1	1	1	1	2	3	1	2	1	3	3	3	2	2	3	3	2	3	12:00:00	30	08:00:00	8	0	1	1	0	0	1	1	0	0
1551	0	5	1	16	2	1	1	15	0	0	0	1	1	2	1	1	1	2	1	1	1	1	1	1	1	1	2	2	1	1	1	1	1	2	1	1	03:00:00	10	08:00:00	4	1	1	1	0	0	0	0	0	0
1552	1	5	1	16	5	1	2	16	0	0	0	1	2	1	2	1	2	2	1	1	1	1	1	2	1	1	2	2	2	2	1	1	2	1	1	1	12:00:00	10	06:00:00	6	0	0	1	0	0	0	0	0	0
1553	0	5	1	16	4	2	2	13	0	0	0	1	1	1	2	1	2	2	1	1	2	1	1	1	1	1	1	2	1	2	1	2	1	2	1	1	02:00:00	5	09:00:00	8	0	0	0	0	0	0	0	0	0
1554	1	5	1	16	3	1	1	18	1	0	0	2	1	1	2	1	1	2	1	1	1	1	1	2	1	1	1	1	1	1	1	1	2	1	2	1	00:00:00	20	10:00:00	8	1	0	0	0	0	1	1	1	0
1555	0	5	1	16	3	2	2	15	0	0	0	1	1	1	3	3	2	2	1	1	1	1	1	1	1	4	1	1	3	3	1	1	1	1	1	2	01:30:00	5	06:30:00	6	0	0	0	0	0	0	0	0	0
1557	0	5	1	16	2	2	2	15	0	0	0	2	1	2	1	2	1	2	2	2	1	2	2	1	2	2	1	2	1	1	1	2	3	3	2	3	11:00:00	20	04:00:00	7	0	1	1	1	0	1	1	0	1
1558	1	4	1	14	2	2	2	14	1	1	0	4	4	2	3	4	2	4	4	3	4	3	4	4	1	2	4	1	2	1	3	2	4	2	4	1	23:00:00	40	06:10:00	6	2	1	0	0	0	2	0	0	0
1559	1	5	1	16	4	1	2	17	0	0	0	1	1	1	2	1	1	2	2	1	2	2	1	1	1	2	2	2	2	1	1	1	3	1	2	1	23:30:00	30	03:00:00	4	1	2	0	0	0	1	1	0	0
1560	0	5	1	16	2	1	2	16	0	0	0	1	1	1	1	1	1	2	4	1	1	2	3	3	1	1	2	3	2	2	1	1	1	2	2	1	11:00:00	30	14:00:00	10	0	2	3	0	1	1	1	1	0
1562	0	16	1	12	2	2	2	14	0	0	0	1	1	1	1	1	1	1	1	1	1	1	1	1	1	1	2	2	2	2	1	1	1	2	1	2	01:00:00	30	09:00:00	7	2	0	0	1	0	0	0	0	1
1563	1	11	1	25	2	1	2	13	1	1	0	2	2	1	1	2	1	2	2	1	1	1	1	2	1	1	1	1	2	2	2	1	2	1	1	2	02:00:00	1	05:00:00	3	0	2	0	0	0	1	0	0	0
1564	0	11	1	25	2	2	1	15	0	0	0	1	2	1	2	2	1	2	1	1	2	1	2	1	1	2	1	1	2	1	1	1	2	2	2	2	23:30:00	5	07:00:00	7	0	0	2	0	0	1	0	0	0
1565	0	12	1	25	2	1	1	13	0	0	0	1	1	1	1	1	1	1	1	1	1	1	1	1	1	1	1	1	1	1	1	1	1	1	1	1	23:30:00	10	08:00:00	8	0	0	2	0	0	1	1	0	0
1566	1	3	1	25	2	2	2	16	0	0	0	2	2	3	3	2	1	2	2	2	2	3	2	2	1	2	2	3	3	2	1	2	3	2	2	2	03:30:00	30	07:00:00	5	1	0	1	0	0	0	0	2	0
1567	1	3	1	25	2	2	2	13	0	0	0	1	1	1	2	1	1	1	1	1	1	1	1	1	1	1	1	1	1	1	1	1	1	1	1	1	23:30:00	30	07:00:00	6	0	0	0	0	0	0	0	0	0
1568	1	15	1	25	2	2	2	15	1	1	0	2	1	1	2	1	1	3	1	1	3	2	2	4	1	1	1	1	2	1	1	2	2	2	2	1	01:00:00	30	08:00:00	5	2	1	2	1	0	3	0	2	1
1569	1	11	1	25	2	2	2	12	0	0	0	2	2	1	3	1	1	2	2	1	2	2	2	3	2	2	1	3	3	3	1	2	2	1	3	1	00:30:00	30	07:00:00	99999	1	0	2	0	0	2	0	0	0
1570	1	11	1	25	2	1	2	15	0	0	0	1	2	2	2	1	1	1	2	2	2	2	2	3	2	1	3	2	2	2	2	1	3	1	2	2	02:30:00	00.10	06:30:00	3	1	2	0	0	0	1	1	1	0
1571	1	11	1	25	2	2	2	16	0	0	0	1	2	2	3	1	1	2	2	2	2	2	1	4	1	2	2	2	2	1	1	2	2	1	1	1	11:30:00	10	08:00:00	7	1	0	0	0	0	1	0	0	0
1572	1	11	1	25	2	1	2	16	1	1	0	1	1	1	2	1	1	1	3	1	1	3	2	2	1	1	1	2	2	2	1	1	2	1	1	2	01:00:00	120	06:00:00	5	1	2	1	0	0	0	1	0	0
1573	1	11	1	25	2	2	2	12	0	0	0	2	2	2	2	2	2	3	3	3	2	3	3	4	2	1	2	3	4	4	2	3	4	3	4	4	02:30:00	30	10:00:00	6	1	0	2	0	0	0	0	1	0
1574	1	11	1	25	2	2	2	15	0	0	0	2	2	2	3	1	1	2	2	1	2	1	1	3	1	2	1	2	1	2	1	1	2	2	2	1	23:30:00	30	07:00:00	6	1	1	0	0	0	1	1	0	0
1575	0	11	1	25	2	1	1	16	0	0	0	2	2	1	1	1	1	1	1	1	1	1	1	1	1	1	1	1	1	1	1	1	1	1	1	1	02:04:00	5	00:06:00	7	0	1	3	0	0	0	0	1	0
1576	0	11	1	25	2	1	2	14	0	0	0	2	2	1	3	2	1	2	1	2	2	2	3	1	1	3	2	3	2	3	1	2	2	2	2	3	03:00:00	20		6	1	1	1	0	0	0	1	1	0
1577	0	11	1	25	2	2	2	15	0	0	0	1	2	1	2	1	1	1	1	1	1	1	1	1	1	1	1	1	1	1	1	1	1	1	3	1	02:00:00	60	08:00:00	3	1	1	0	0	0	1	1	1	0
1578	1	11	1	25	2	2	2	14	1	0	1	2	2	1	2	2	2	2	2	2	2	2	2	3	1	2	2	2	2	2	1	2	2	2	3	2	01:00:00	30	05:00:00	5	1	2	3	1	0	2	2	1	1
1579	1	11	1	25	2	1	1	11	1	1	0	3	1	1	4	3	3	3	3	3	3	3	3	4	2	4	3	3	4	4	4	4	4	4	4	4	23:00:00	5	06:00:00	6	1	3	3	1	0	1	1	3	1
1580	0	4	2	2	5	1	2	18	0	0	0	2	3	2	2	2	2	2	2	2	2	2	2	1	1	2	3	3	3	3	2	2	3	3	3	3	22:00:00	30	08:00:00	7	2	2	2	3	3	2	2	3	3
1581	0	11	1	25	3	1	1	14	0	0	0	2	2	1	2	2	2	2	2	2	2	2	2	2	2	2	2	2	2	2	2	2	2	2	2	2	00:00:00	3	08:00:00	6	0	1	0	0	1	0	0	0	0
1582	0	11	1	25	2	2	2	13	0	0	0	1	1	1	1	1	1	1	2	1	1	1	1	1	1	1	2	2	2	1	1	1	2	2	1	1	12:00:00	30	09:00:00	7	1	2	2	1	0	0	0	0	1
1583	0	4	2	2	5	1	1	18	1	1	0	1	1	1	1	1	1	2	2	1	2	1	1	1	1	1	1	1	1	1	1	1	2	1	1	1	23:10:00	20	08:00:00	10	0	1	0	0	0	0	0	0	0
1584	0	11	1	25	2	2	2	14	0	0	0	2	1	2	2	2	1	2	1	1	2	1	2	3	2	3	2	1	1	1	1	1	1	3	2	1	23:00:00	2	07:00:00	8	0	0	2	0	0	1	0	0	0
1585	1	11	1	25	2	2	2	17	0	0	0	1	1	1	2	1	1	1	2	1	1	2	1	3	1	1	1	3	2	1	1	1	3	2	2	2	01:00:00	5	08:00:00	7	0	0	1	0	0	1	0	0	0
1586	0	4	2	2	5	1	2	16	0	0	0	1	2	1	1	1	1	1	2	1	2	3	2	1	1	1	3	1	1	1	1	1	3	2	1	2	12:00:00	20	06:00:00	6	1	1	0	0	0	0	1	0	0
1587	1	11	1	25	2	1	1	12	0	0	0	1	1	1	2	1	1	2	3	1	2	2	1	2	2	2	2	2	2	2	1	2	3	2	2	1	23:30:00	40	06:30:00	6	2	2	0	0	0	2	2	0	0
1589	1	5	1	25	3	1	2	16	0	0	0	1	3	1	3	1	1	3	2	1	2	1	1	1	1	1	3	1	1	1	1	1	1	1	3	1	10:00:00	10	05:00:00	6	0	1	0	0	0	1	0	0	0
1590	0	21	2	2	5	1	2	18	0	0	0	1	1	1	2	2	2	1	1	1	2	2	1	1	1	2	2	2	2	2	1	1	1	1	2	1	23:30:00	7	06:45:00	6	0	1	0	0	0	2	0	1	0
1591	1	4	2	2	5	2	2	17	0	0	0	2	2	1	2	2	2	1	2	2	2	1	2	1	1	1	2	2	2	2	1	1	2	2	2	1	20:20:00	10	04:50:00	7	2	0	0	0	0	0	2	2	0
1592	1	11	1	25	2	2	1	12	0	0	0	1	1	1	2	1	1	2	2	1	1	1	1	1	1	1	1	1	1	1	1	1	2	1	1	1	12:00:00	5	07:00:00	6	0	0	1	0	0	1	1	0	0
1593	0	15	1	21	4	1	1	16	0	0	0	1	1	1	1	1	1	1	2	1	1	1	1	1	1	1	1	1	1	1	1	1	1	1	1	1	12:00:00	10	06:00:00	5	0	0	0	0	0	0	0	0	0
1594	0	4	2	2	5	1	1	24	1	1	0	1	2	1	2	1	2	2	2	1	2	2	2	2	1	2	2	1	3	3	2	2	3	2	3	2	02:00:00	30	06:45:00	3	2	2	0	2	2	1	2	3	2
1595	1	13	2	26	1	2	2	12	1	1	0	3	4	2	2	3	1	3	1	2	3	4	4	3	3	1	1	3	3	3	2	3	3	3	4	3	23:59:00	10	07:00:00	6	0	0	0	0	0	2	2	0	0
1596	1	4	2	2	3	2	1	15	1	1	0	1	1	1	2	2	2	1	2	1	2	1	1	2	1	1	1	1	1	1	1	2	3	1	1	1	01:00:00	5	10:00:00	7	1	1	3	0	0	1	0	0	0
1597	1	15	2	6	5	2	1	12	1	1	1	2	2	1	3	2	2	2	3	1	3	1	3	3	1	1	2	3	2	2	2	3	3	4	4	2	02:30:00	30	06:00:00	4	2	0	0	0	0	1	2	1	0
1598	0	18	2	2	3	1	1	13	1	1	1	1	1	1	1	1	1	1	1	1	1	1	1	1	1	1	1	1	1	1	1	1	1	1	1	1	01:30:00	90	10:00:00	9	3	3	3	0	3	3	3	2	0
1599	1	4	2	2	3	2	2	16	1	1	0	1	2	1	2	3	1	3	1	1	1	3	1	2	1	1	2	3	3	3	1	1	1	2	2	3	01:00:00	120	08:00:00	7	2	0	2	1	1	1	1	1	1
1600	0	4	2	2	4	1	1	15	1	1	1	1	1	1	2	1	1	1	1	1	2	2	2	1	2	3	3	1	1	1	1	1	3	3	1	2	03:00:00	20	02:00:00	9	3	0	0	0	0	1	1	0	0
1601	1	4	2	2	3	1	2	16	1	1	1	1	1	1	2	2	3	2	2	1	2	2	1	2	1	1	2	1	1	1	1	1	2	2	2	1	23:00:00	30	08:30:00	7	2	3	1	0	0	0	2	1	0
1602	1	11	1	25	2	1	2	13	0	0	0	2	2	1	2	1	1	2	2	1	2	2	2	1	1	1	2	3	2	1	1	2	1	2	2	2	12:00:00	30	09:00:00	5	3	0	2	0	2	1	2	2	0
1603	0	4	2	2	5	1	2	13	0	0	0	2	1	1	1	1	1	2	2	1	1	2	1	1	1	1	2	1	2	2	1	2	1	2	2	1	02:00:00	60	06:30:00	4	2	0	0	0	0	2	1	0	0
1604	0	2	1	20	4	1	1	15	0	0	0	3	1	1	2	2	2	2	1	1	3	2	3	1	2	2	1	1	2	1	1	1	2	1	4	4	01:00:00	15	06:00:00	6	1	0	0	0	0	2	1	0	0
1605	1	4	2	2	3	1	2	11	0	0	0	2	2	1	2	1	1	3	1	2	2	1	1	4	2	2	2	2	2	1	1	2	2	2	3	2	01:30:00	20	08:00:00	6	1	1	0	1	0	2	1	1	1
1606	1	21	2	2	3	2	2	12	1	1	1	1	2	1	4	2	2	2	1	3	3	1	4	4	4	1	2	3	4	4	2	3	4	2	1	2	11:00:00	15	06:00:00	6	0	0	0	0	0	1	0	2	0
1607	1	5	1	25	2	1	2	17	0	0	0	2	2	2	2	1	2	2	2	2	2	2	1	2	1	2	1	1	1	1	1	1	1	2	1	1	10:30:00	20	04:30:00	7	2	2	1	2	2	2	0	0	2
1608	1	11	1	25	2	2	2	14	1	1	1	2	4	1	2	1	3	2	2	3	3	3	4	4	1	2	1	4	3	2	1	1	4	3	3	3	01:00:00	5	05:00:00	5	1	1	1	0	0	1	0	1	0
1609	1	11	1	25	2	2	2	10	0	0	0	1	1	3	1	1	1	3	3	1	1	3	2	2	2	2	2	2	2	2	2	2	2	2	2	2	03:00:00	15	07:00:00	4	1	1	1	0	1	2	2	2	0
1610	1	4	2	2	3	2	1	12	1	1	1	2	3	1	4	2	2	3	2	1	3	3	4	4	2	1	3	2	3	2	2	3	4	2	2	3	02:00:00	60	08:00:00	5	3	2	3	0	0	2	1	1	0
1611	0	4	2	2	3	1	2	16	0	0	0	1	1	2	2	2	1	2	3	1	2	1	1	1	1	1	1	1	1	2	1	1	1	2	2	1	01:00:00	30	09:00:00	6	1	0	0	0	0	0	1	1	0
1612	0	4	2	2	3	1	1	13	0	0	0	1	1	2	2	1	1	3	2	1	3	3	1	1	1	2	2	2	2	3	2	2	3	2	2	2	00:00:00	60	06:00:00	5	3	1	1	0	0	1	0	0	0
1613	1	4	2	2	4	2	1	17	1	1	1	1	1	1	2	1	1	1	1	1	1	1	1	2	1	2	1	1	2	2	1	1	1	1	1	1	23:00:00	20	08:11:00	99999	0	1	1	0	0	1	1	0	0
1614	1	5	1	16	4	1	2	13	0	0	0	1	1	1	1	1	1	1	2	1	1	1	1	2	1	2	3	2	2	1	1	1	1	1	1	1	01:00:00	60	08:30:00	6	3	1	1	0	0	1	1	0	0
1615	1	11	1	25	2	2	2	13	0	0	0	1	2	1	3	1	2	3	1	1	3	2	1	2	1	2	1	2	2	2	1	2	3	2	3	2	02:15:00	5	08:15:00	6	0	0	0	0	0	1	0	0	0
1616	1	11	1	25	2	2	2	15	1	1	0	3	3	1	3	3	1	3	2	3	3	3	3	3	1	3	3	2	3	2	1	2	3	2	3	2	03:20:00	30	07:00:00	5	3	1	1	0	0	1	2	1	0
1617	1	11	1	25	2	2	2	14	1	0	1	1	3	2	3	3	1	3	2	3	3	2	1	4	1	1	1	3	2	3	1	1	4	1	2	1	01:30:00	10	05:00:00	2	0	0	0	0	0	2	0	0	0
1618	1	5	1	25	2	2	2	12	0	0	0	1	1	1	1	1	1	1	2	1	1	1	1	1	1	1	1	1	1	1	1	1	1	1	1	1	23:40:00	30	08:00:00	5	0	0	1	0	0	2	0	0	0
1620	1	4	2	2	5	1	2	16	1	1	0	1	1	1	1	1	1	1	2	1	1	1	2	1	1	1	1	2	1	1	1	1	1	1	1	1	22:30:00	20	07:40:00	7	1	2	0	0	0	1	2	0	0
1621	1	4	2	2	5	1	1	22	0	0	0	2	2	1	2	1	1	2	1	1	1	2	2	3	1	1	2	2	1	1	1	2	2	2	2	2	04:00:00	45	11:00:00		2	2	2	0	1	1	1	1	0
1622	1	4	2	2	5	1	2	13	0	0	0	1	1	1	1	1	1	1	1	1	1	1	2	2	1	1	1	1	1	1	1	1	1	1	1	2	12:00:00	15	10:00:00	6	0	0	0	0	0	0	1	0	0
1623	1	11	1	25	2	2	2	14	0	0	0	1	2	1	1	2	3	1	2	2	2	2	2	1	1	1	1	2	2	1	1	1	2	2	1	1	00:00:00	30	06:15:00	5	2	1	1	0	1	0	1	0	0
1624	1	4	1	25	2	2	2	13	0	0	0	1	1	1	1	1	1	1	2	1	1	1	1	2	2	2	2	1	2	1	1	1	1	1	4	1	12:00:00	30	06:00:00	6	0	0	0	0	0	1	0	0	0
1625	0	11	1	25	4	1	1	15	1	1	0	1	2	2	1	1	2	2	2	1	2	2	2	1	1	1	1	2	2	2	2	1	2	2	2	2	11:11:00	1	10:11:00	4	1	1	1	1	0	1	1	1	1
1626	1	3	1	25	2	1	2	16	0	0	0	2	1	1	2	1	1	1	2	1	1	2	1	1	1	2	2	2	2	1	1	1	2	1	3	1	02:50:00	15	06:00:00	4	0	0	3	0	0	2	0	0	0
1627	1	8	2	2	5	2	2	11	0	0	0	1	1	1	2	1	2	2	4	1	2	4	3	2	2	1	1	1	2	2	1	2	3	3	3	1	23:30:00	5	07:00:00	7	0	2	0	0	0	1	0	2	0
1628	0	20	1	13	5	2	2	17	0	0	0	4	3	3	4	4	3	3	3	3	3	3	4	3	2	2	4	4	4	4	2	3	4	3	3	3	03:30:00	240	08:00:00	4	3	3	2	2	2	3	2	1	2
1629	0	11	1	25	2	1	1	15	0	0	0	1	1	1	2	1	1	1	2	1	2	2	1	2	1	1	1	1	1	1	1	1	2	1	3	1	12:00:00	10	06:30:00	6	0	2	2	0	0	1	0	1	0
1630	0	11	1	25	2	2	2	18	1	1	0	1	1	1	1	1	1	1	2	1	1	1	1	1	1	1	1	1	1	2	1	1	1	1	1	1	21:00:00	30	03:00:00	5	1	1	1	0	0	0	0	0	0
1631	0	11	1	25	2	2	2	16	0	0	0	2	2	1	2	1	1	2	1	1	2	1	2	2	1	2	2	2	2	1	1	1	2	1	2	1	23:00:00	1360	07:00:00	4	3	1	1	0	0	2	0	0	0
1632	1	11	1	25	2	2	2	15	0	0	0	4	4	2	4	3	4	4	4	4	4	4	4	4	4	4	4	4	4	4	2	4	2	4	4	4	01:30:00	60	07:00:00	6	3	2	3	1	0	2	2	0	1
1633	1	11	1	25	2	2	1	13	0	0	0	1	2	2	1	1	1	1	2	2	1	1	2	2	1	2	2	2	1	2	1	1	2	1	2	1	01:30:00	2	06:04:00	4	3	3	2	0	0	3	3	2	0
1634	1	11	1	25	2	2	2	16	0	0	0	1	2	1	2	1	1	2	1	1	1	1	2	2	1	1	1	1	2	1	1	1	1	1	3	1	10:00:00	30	07:00:00	6	1	2	2	0	0	2	0	1	0
1635	1	11	1	25	2	2	2	10	1	1	0	2	2	1	2	1	2	3	2	2	2	2	3	3	1	1	2	3	3	2	1	1	2	3	3	3	02:00:00	30	07:00:00	5	3	0	0	0	0	2	0	1	0
1636	0	11	1	25	2	1	1	14	0	0	0	2	1	1	1	1	1	1	1	1	2	1	2	1	1	1	3	2	2	1	1	2	2	2	1	1	01:00:00	60	07:00:00	7	2	0	3	0	0	1	1	1	0
1637	1	15	1	25	2	1	1	19	0	0	0	1	1	1	1	1	1	1	2	1	1	1	1	1	1	1	1	1	1	1	1	1	2	1	2	1	11:00:00	10	06:00:00	6	0	1	0	0	0	1	0	1	0
1638	1	11	1	25	2	1	2	15	0	0	0	2	2	1	1	1	1	2	2	2	2	2	1	1	1	2	1	2	2	1	1	2	1	2	2	1	11:30:00	5	07:30:00	5	1	3	1	1	1	0	1	2	1
1639	0	5	1	25	2	1	2	14	0	0	0	2	2	1	2	1	1	2	1	1	1	2	1	3	1	2	3	2	2	2	1	2	1	2	2	1	02:00:00	30	09:00:00	7	2	1	0	0	0	1	0	0	0
1640	0	11	1	25	2	2	2	14	1	1	1	2	2	2	3	2	2	3	2	2	3	2	2	1	2	1	2	3	2	3	2	2	2	2	3	3	12:15:00	30	06:00:00	6	2	1	2	0	0	2	1	1	0
1641	1	11	1	25	2	1	1	15	0	0	0	2	2	1	2	2	1	3	3	3	2	2	2	2	2	3	3	3	2	2	1	2	2	2	3	2	23:00:00	40	20:00:00	6	2	1	2	0	0	2	1	1	0
1642	1	11	1	25	2	1	2	17	0	0	0	2	2	1	2	1	1	2	1	1	1	1	1	3	1	1	1	2	1	1	1	1	1	1	2	1	01:00:00	0	06:00:00	6	0	0	0	0	0	0	0	1	0
1643	0	11	1	25	2	1	1	15	1	1	1	4	3	1	4	4	2	4	4	4	4	4	4	2	1	2	3	4	4	4	4	4	4	4	4	4	23:00:00	15	08:00:00	6	3	3	1	1	3	3	3	3	1
1644	0	11	1	25	2	2	2	15	0	0	0	2	2	1	2	1	1	2	1	1	2	2	2	2	2	2	1	3	2	2	1	1	2	2	2	2	02:30:00	1	05:00:00	6	1	2	2	0	0	2	1	1	0
1645	0	11	1	25	2	1	1	18	0	0	0	1	2	1	1	1	1	2	2	2	2	1	2	1	2	1	1	2	2	2	1	2	1	2	1	1	12:00:00	5	06:00:00	5	0	0	0	0	0	0	0	0	0
1646	0	16	1	12	3	1	2	12	0	0	0	1	1	1	1	1	1	1	1	1	1	1	1	1	1	1	2	1	1	1	1	1	2	1	1	1	01:00:00	30	06:00:00	5	2	0	0	0	0	1	1	0	0
1647	1	11	1	25	2	2	2	14	0	0	0	1	1	1	2	1	1	3	2	1	1	3	1	2	1	1	1	2	2	2	1	3	2	2	2	2	23:00:00	18	08:00:00	8	2	2	1	0	0	3	0	0	0
1648	1	11	1	25	2	1	2	12	0	0	0	2	2	1	2	2	1	2	1	1	2	2	1	1	1	1	1	1	1	1	1	1	1	1	1	1	11:30:00	15	06:30:00	7	0	0	1	0	0	1	0	1	0
1649	0	11	1	25	2	1	1	15	0	0	0	1	2	1	2	1	1	2	2	1	2	1	1	1	1	2	2	2	2	2	1	1	2	1	2	1	11:00:00	30	06:00:00	8	1	1	1	1	1	1	1	1	1
1650	0	11	1	25	2	2	2	13	0	0	0	1	2	2	2	2	2	2	2	1	1	1	1	2	1	1	1	1	2	2	1	1	1	2	2	1	02:00:00	10	06:30:00	5	1	0	1	0	1	1	2	0	0
1651	0	11	1	25	2	2	2	16	1	1	1	1	1	1	2	2	1	3	3	2	2	2	2	1	2	1	4	4	3	4	1	2	2	3	2	3	02:30:00	20	07:40:00	4	1	3	1	2	1	3	1	3	2
1652	1	4	2	2	3	1	1	12	0	0	0	2	4	2	2	2	3	3	3	2	3	4	4	4	3	3	3	4	4	4	2	3	4	4	4	4	12:00:00	30	08:00:00	7	2	2	3	0	0	2	2	3	0
1653	1	15	1	25	2	2	2	12	0	0	0	2	2	1	3	1	2	2	1	1	2	1	1	1	3	2	2	2	2	2	1	2	3	2	1	2	02:00:00	30	08:00:00	5	1	1	1	1	1	1	1	1	1
1654	0	11	1	25	2	1	1	14	0	0	0	1	1	1	1	1	1	1	2	1	1	1	1	1	1	2	1	1	1	1	1	1	1	1	1	1	11:00:00	25	06:30:00	7	0	0	0	0	0	1	0	0	0
1655	0	15	1	10	2	1	1	16	1	0	1	3	3	3	3	3	3	3	4	4	4	4	3	1	2	2	2	2	2	2	2	2	2	2	2	2	01:00:00	20	07:00:00	7	1	1	1	1	1	1	1	1	1
1656	1	11	1	25	2	2	2	14	1	1	0	1	2	2	2	2	2	2	2	2	2	2	2	2	2	2	2	2	2	2	2	2	2	2	2	2	01:30:00	30	08:00:00	7	3	2	2	0	0	3	1	1	0
1657	0	11	1	25	2	1	1	16	1	1	1	4	4	2	4	4	3	3	4	4	4	4	4	4	2	1	4	4	4	4	2	4	4	2	4	4	04:00:00	60	07:00:00	5	3	2	2	2	2	2	2	1	2
1658	1	11	1	25	2	1	1	12	0	0	0	1	1	1	1	1	1	1	1	1	1	1	1	2	1	1	1	1	1	1	1	1	1	1	1	1	01:00:00	300	07:00:00	99999	2	0	0	0	0	0	0	0	0
1659	1	11	1	25	2	1	2	14	1	1	1	2	1	1	2	1	1	1	1	1	2	1	3	3	1	1	2	2	2	1	2	2	1	2	3	2	23:00:00	10	07:00:00	8	0	1	0	0	0	1	0	0	0
1661	0	11	1	25	2	2	1	17	0	0	0	1	1	1	1	1	1	1	2	1	1	1	1	1	1	1	2	1	1	1	1	1	1	1	1	1	11:00:00	30	08:00:00	7	0	1	1	0	0	1	1	1	0
1662	1	11	1	25	2	2	2	15	0	0	0	2	2	1	1	1	1	2	2	1	2	1	1	2	1	1	2	1	1	1	1	1	1	1	4	1	12:00:00	2	17:00:00	7	3	1	1	0	0	0	0	1	0
1663	0	11	1	25	2	2	2	12	1	1	1	1	3	1	4	4	4	4	1	1	2	2	3	2	3	2	4	3	3	3	2	2	3	4	3	3	02:00:00	2	08:00:00	7	1	0	2	0	2	2	0	0	0
1664	1	11	1	25	2	1	2	16	0	0	0	1	1	1	2	1	1	1	2	1	1	1	1	1	1	1	1	1	1	1	2	1	1	1	1	1	04:30:00	20	08:20:00	4	1	0	0	0	0	0	0	0	0
1665	1	3	2	38	2	1	2	16	0	0	0	2	3	2	2	2	2	3	3	2	2	3	3	3	2	2	2	2	3	2	2	2	2	2	3	2	01:00:00	30	08:00:00	5	2	2	1	0	0	3	2	1	0
1666	1	11	1	25	2	2	2	14	0	0	0	2	2	1	3	2	2	2	1	1	2	1	2	1	3	1	1	1	1	1	1	2	2	1	2	1	23:30:00	30	06:00:00	6	2	0	1	0	0	0	0	0	0
1667	1	11	1	25	2	1	2	12	0	0	0	1	1	1	1	1	1	1	2	1	1	1	1	1	1	1	1	1	1	1	1	1	2	1	3	1	02:00:00	3	08:00:00	4	0	1	1	0	0	0	0	1	0
1668	0	11	1	25	2	1	2	16	0	0	0	2	3	1	3	2	1	3	2	2	2	3	3	2	1	1	1	3	2	2	1	2	2	2	3	4	12:00:00	20	07:00:00	5	1	1	0	0	0	1	1	1	0
1669	0	11	1	25	2	2	2	8	0	0	0	1	1	2	1	1	1	2	2	1	2	2	3	1	1	1	1	4	2	1	4	2	2	3	2	2	02:00:00	30	20:00:00	6	3	3	0	0	0	0	0	0	0
1670	0	11	1	25	2	1	2	12	0	0	0	2	2	1	2	1	1	2	2	2	3	3	3	2	1	1	1	2	2	2	1	2	4	1	1	1	00:00:00	10	09:00:00	9	0	0	0	0	0	1	1	2	0
1671	0	11	1	25	2	2	1	15	0	0	0	1	2	1	3	2	1	3	1	1	3	2	3	1	2	1	3	2	3	2	1	2	1	4	4	2	01:30:00	50	08:00:00	5	2	0	2	0	0	1	0	1	0
1672	0	12	1	21	5	2	2	17	1	1	0	1	1	1	1	1	1	3	4	1	4	4	1	1	1	1	2	1	1	1	1	1	1	3	3	1	23:30:00	90	08:00:00	7	3	2	0	0	0	1	2	3	0
1673	0	15	1	25	3	2	2	12	0	0	0	1	1	1	2	1	1	1	1	1	2	1	1	1	2	2	4	1	1	1	1	2	2	2	1	1	03:00:00	5	09:00:00	5	0	1	3	0	0	0	3	1	0
1674	1	11	1	25	2	2	2	13	0	0	0	1	2	1	2	1	1	1	2	1	1	1	1	2	1	2	2	1	1	1	1	1	1	1	1	2	23:00:00	30	00:04:00	10	0	1	3	0	0	1	2	1	0
1675	1	15	1	25	2	1	1	9	0	0	0	3	3	1	3	1	3	3	1	1	3	3	1	1	1	1	1	1	1	1	1	1	1	1	1	1	02:00:00	5	06:00:00	5	0	0	0	0	0	1	0	0	0
1676	0	11	1	25	2	2	2	17	1	1	1	2	2	2	1	2	1	1	2	1	3	2	3	2	1	2	3	4	1	2	2	2	3	3	2	2	12:00:00	30	08:00:00	5	2	0	0	0	0	1	0	1	0
1679	1	11	1	25	2	1	1	16	0	0	0	1	1	1	1	1	1	1	2	1	1	2	2	2	1	1	2	3	2	2	1	3	2	1	1	1	02:00:00	20	07:00:00	4	1	1	1	0	0	1	1	1	0
1680	1	11	1	25	2	2	1	12	0	0	0	1	2	1	1	1	2	1	2	1	1	1	3	2	1	1	1	2	2	3	1	1	1	2	2	2	11:00:00	20	08:30:00	10	0	1	0	0	0	1	0	2	0
1681	1	11	1	25	2	2	2	15	0	1	0	1	1	1	1	1	1	1	2	1	1	2	1	2	4	1	3	2	1	1	1	1	2	2	2	1	02:00:00	10	10:00:00	5	1	3	0	0	0	1	2	2	0
1682	1	11	1	25	2	2	2	15	0	0	0	2	3	1	3	2	1	4	2	2	3	2	1	2	1	2	1	4	2	1	1	1	3	1	3	2	02:00:00	10	06:30:00	5	0	1	2	0	0	2	0	1	0
1683	1	11	1	25	2	2	2	17	0	0	0	2	3	1	1	2	1	3	3	1	2	2	2	1	1	1	2	2	2	2	1	1	3	2	2	2		5	04:00:00	4	0	0	0	0	0	0	0	0	0
1684	1	11	1	25	2	2	2	16	1	1	1	2	1	2	3	2	2	3	2	3	3	2	3	4	1	1	2	3	3	3	1	2	4	2	3	2	01:00:00	30	07:00:00	3	3	3	2	3	0	1	0	2	3
1685	1	5	1	16	3	2	2	15	0	0	0	2	2	1	3	1	1	2	2	1	2	2	3	1	1	1	1	3	3	3	1	2	3	4	3	2	22:00:00	5	05:00:00	8	0	0	0	0	0	2	0	0	0
1686	1	11	1	25	2	2	2	18	0	0	0	2	1	1	1	1	1	2	1	1	1	1	1	2	2	1	1	1	1	1	1	1	1	2	2	1	10:00:00	30	06:00:00	8	1	1	0	0	0	1	1	0	0
1687	1	11	1	25	2	2	2	17	0	0	0	2	3	1	2	1	2	2	1	1	2	2	3	3	1	1	1	3	2	2	1	1	2	3	3	3	11:30:00	10	06:45:00	7	1	0	2	0	0	1	2	0	0
1688	0	15	1	25	2	2	2	10	1	1	1	1	1	1	1	1	1	1	1	1	2	1	2	1	1	1	1	2	1	1	1	1	2	1	2	1	23:00:00	20	06:00:00	6	0	0	0	0	0	1	0	0	0
1689	1	11	1	25	2	1	1	16	0	0	0	1	1	1	1	1	1	2	2	1	1	1	1	1	1	1	1	1	2	2	1	1	1	2	1	1	01:00:00	25	06:30:00	6	2	0	0	0	0	2	0	0	0
1690	0	11	1	25	2	2	2	13	0	0	0	1	1	1	2	3	2	3	1	1	2	2	3	3	1	1	2	4	3	1	2	2	4	2	3	3	22:00:00	25	04:00:00	7	1	3	0	1	0	0	1	0	1
1691	0	11	1	25	2	1	2	13	0	0	0	1	1	1	1	1	1	1	1	1	1	1	1	1	1	1	1	1	1	1	2	1	1	1	1	1	02:00:00	5	10:00:00	5	0	0	1	0	0	0	0	3	0
1692	1	11	1	25	2	2	2	16	1	1	1	2	2	2	3	2	2	2	2	2	2	3	3	3	2	2	2	3	3	3	2	3	3	3	3	3	01:00:00	30	08:00:00	6	3	1	1	1	1	2	2	2	1
1693	0	12	2	28	4	1	1	15	0	0	0	1	1	1	2	1	1	2	1	1	1	2	2	1	1	1	1	1	1	1	1	1	1	1	2	1	23:30:00	5	08:00:00	7	1	0	0	0	0	1	1	0	0
1694	1	12	2	28	1	1	2	13	1	1	0	2	1	1	1	1	2	1	3	2	3	2	4	2	1	2	2	1	2	2	1	2	2	3	1	2	22:00:00	5	06:30:00	8	0	0	0	0	0	2	2	0	0
1695	1	12	2	7	4	1	1	17	1	1	0	1	2	2	1	1	1	1	3	2	2	2	1	3	1	1	2	1	2	2	2	2	2	2	2	1	03:00:00	40	10:00:00	7	3	1	1	0	0	2	0	3	0
1696	1	12	2	28	2	2	1	14	1	1	1	2	2	1	3	2	1	2	2	2	3	2	2	2	1	2	2	3	3	3	2	2	2	3	3	2	22:30:00	10	09:30:00	6	1	0	1	0	0	2	1	0	0
1697	0	12	2	28	2	2	2	14	0	0	0	1	1	2	1	1	1	1	2	1	1	1	1	1	1	1	2	1	1	1	1	1	1	2	1	1	02:00:00	10	10:00:00	8	1	0	0	0	1	3	0	0	0
1698	0	14	2	4	5	1	2	16	1	1	1	1	1	1	2	2	2	2	1	1	2	2	1	1	2	1	1	1	2	1	1	1	2	1	1	1	03:00:00	5	06:30:00	4	0	0	0	1	1	1	1	1	1
1699	1	12	2	28	2	2	2	14	0	0	0	2	2	1	2	1	1	1	1	1	1	1	1	2	1	2	1	2	1	2	1	1	2	2	2	1	08:00:00	10	07:00:00	8	0	0	1	0	0	2	0	0	0
1700	1	12	2	28	2	2	2	12	0	0	0	2	2	1	2	3	1	2	2	1	1	2	2	1	2	1	1	2	2	2	1	1	1	1	2	1	12:00:00	120	09:00:00	6	2	0	0	0	0	0	2	3	0
1701	0	11	1	25	2	2	2	15	1	0	1	2	2	1	1	1	1	2	1	1	1	1	1	1	1	1	1	1	1	1	1	1	1	2	2	2	12:30:00	15	06:00:00	7	0	0	1	0	0	2	1	0	0
1703	0	12	2	7	3	1	2	12	0	0	0	2	2	1	2	1	1	1	3	1	2	2	2	3	1	3	3	3	3	3	2	2	2	3	3	2	02:00:00	50	09:00:00	7	3	2	1	1	1	2	1	2	1
1704	1	15	2	7	3	1	1	15	1	1	0	3	2	1	3	3	3	3	2	2	3	3	3	3	3	1	1	3	3	3	3	3	3	3	3	2	23:00:00	30	03:00:00	10	2	2	0	1	0	1	1	1	1
1705	0	23	2	7	3	2	1	16	0	0	0	1	1	1	3	2	2	2	2	2	2	2	2	1	1	1	2	1	2	3	1	1	4	2	3	3	00:00:00	30	10:00:00	6	3	3	2	1	0	1	0	3	1
1706	1	12	2	7	3	2	2	16	1	1	0	4	4	2	4	3	4	4	4	4	3	3	3	4	2	2	2	4	4	4	2	4	4	3	3	3	12:06:00	5	00:00:00	6	1	1	1	1	2	1	1	1	1
1707	1	12	2	7	4	2	2	12	1	1	1	1	1	2	1	1	1	1	2	1	2	2	1	2	1	2	2	1	1	1	1	2	3	2	2	3	03:00:00	40	09:00:00	7	2	0	0	0	0	3	1	1	0
1708	0	12	2	7	3	1	1	20	0	0	0	1	1	1	1	1	1	1	2	1	2	1	1	1	1	1	1	1	1	1	1	1	1	1	1	1	02:00:00	60	07:30:00	6	0	0	0	0	0	0	0	0	0
1709	1	12	2	28	2	1	2	11	1	1	0	2	1	2	1	2	2	2	2	1	2	2	2	1	3	2	1	1	2	2	1	1	2	2	2	2	01:30:00	10	10:00:00	7	0	1	2	1	1	1	1	0	1
1710	1	11	1	25	2	2	2	18	0	0	0	2	2	1	3	3	2	2	2	1	2	4	4	3	1	1	1	3	3	2	1	4	2	4	4	4	02:00:00	10	05:50:00	4	0	0	0	0	0	1	0	0	0
1711	0	15	1	21	5	2	2	14	1	1	0	1	1	1	1	1	1	1	1	1	1	1	1	1	2	1	2	2	1	1	1	1	1	2	1	2	00:00:00	20	07:00:00	6	1	0	0	0	0	1	0	0	0
1712	1	15	1	25	2	1	2	15	0	0	0	2	1	1	3	3	3	3	1	1	1	1	1	4	1	1	4	3	3	3	1	1	4	1	2	1	12:00:00	15	05:00:00	5	1	0	0	0	0	0	2	2	0
1713	1	11	1	25	2	1	1	12	1	1	1	2	2	3	3	3	3	3	3	3	3	3	3	3	2	1	3	2	3	3	2	3	3	2	3	3	03:50:00	2	07:30:00	4	2	1	3	0	0	1	1	1	0
1714	0	12	2	28	4	2	2	12	0	0	0	1	2	1	1	1	1	1	1	1	1	2	2	2	1	1	2	1	1	1	1	1	1	1	1	1	03:00:00	60	08:00:00	6	1	0	0	0	0	0	0	0	0
1716	0	12	2	28	3	2	2	16	0	0	0	1	1	1	1	1	1	1	1	1	1	1	1	1	1	1	2	2	2	2	1	1	2	1	1	1	01:30:00	5	07:30:00	7	0	0	0	0	0	0	1	0	0
1717	0	11	1	25	2	1	2	14	1	1	0	2	2	1	2	1	1	3	1	2	2	1	2	1	1	2	3	3	2	2	1	2	2	2	1	1	12:00:00	12	00:00:00	6	3	1	0	0	2	1	1	0	0
1718	1	12	2	28	2	1	1	15	0	0	0	1	1	1	1	1	1	1	2	1	1	1	1	1	1	1	1	1	1	1	1	1	1	1	1	1	11:00:00	10	07:00:00	8	0	0	0	0	0	0	0	0	0
1719	1	12	2	28	3	2	2	14	1	1	1	2	3	3	3	3	2	3	4	3	3	3	3	4	1	2	3	4	3	2	2	2	4	2	3	2	01:30:00	120	07:00:00	6	2	3	1	2	0	2	2	2	2
1720	0	9	2	28	3	1	1	10	0	0	0	3	3	1	3	3	1	3	1	2	3	3	3	1	1	1	2	2	2	3	2	3	3	3	2	1	02:00:00	30	07:00:00	6	2	0	3	0	1	0	1	2	0
1721	0	11	1	25	2	2	1	13	0	0	0	1	2	1	2	1	1	2	1	1	1	1	2	2	1	1	1	2	2	2	1	2	3	1	3	1	23:30:00	10	08:00:00	7	0	1	0	0	0	2	0	1	0
1722	1	12	2	28	3	2	1	14	1	1	0	2	2	1	4	1	1	1	2	2	4	3	2	4	1	1	2	3	2	2	1	1	3	3	3	2	23:30:00	20	08:30:00	8	2	0	0	0	0	2	2	0	0
1723	1	12	2	9	3	2	2	8	0	0	0	3	3	2	2	3	2	3	3	3	2	2	1	4	1	3	2	2	2	2	1	1	4	1	4	2	23:00:00	20		6	0	1	0	1	0	3	3	3	1
1725	1	12	2	28	2	1	1	14	0	0	0	2	2	3	3	2	2	2	2	2	3	1	1	1	1	1	2	3	3	3	1	1	2	1	2	1	23:30:00	60	09:00:00	7	3	2	0	0	0	3	3	1	0
1726	1	11	1	25	2	1	2	16	0	0	0	2	2	2	3	2	3	3	2	2	3	2	4	2	1	1	4	3	3	3	2	3	3	2	3	3	04:30:00	03	08:00:00	4	3	2	1	0	0	2	2	3	0
1728	1	11	1	25	2	2	2	13	0	0	0	1	2	1	2	1	1	2	1	1	1	1	1	1	1	1	1	1	1	1	1	1	2	1	1	1	02:00:00	15	07:30:00	6	0	0	0	0	0	0	0	0	0
1729	1	18	2	2	3	2	2	11	1	0	0	2	2	1	2	3	2	2	2	1	3	2	2	3	2	2	3	2	2	2	1	2	2	2	2	2	03:00:00	20	11:00:00	5	3	3	1	0	0	1	2	1	0
1730	0	11	1	25	2	1	1	15	1	1	0	1	1	1	1	1	1	1	1	1	1	1	1	1	2	1	1	1	1	2	1	1	1	3	1	1	12:00:00	30	06:30:00	6	1	0	1	0	0	0	0	1	0
1731	0	11	1	25	2	1	1	12	0	0	0	1	1	1	1	2	1	2	2	1	2	2	3	1	1	2	3	3	2	3	1	2	3	3	3	3	03:00:00	15	07:00:00	5	3	0	0	0	0	0	1	0	0
1732	0	15	1	25	2	1	2	13	0	0	0	1	1	1	2	1	2	1	1	1	2	1	1	1	1	1	1	2	1	1	1	1	2	1	1	1	23:00:00	30	07:00:00	7	2	1	0	0	0	0	2	0	0
1733	0	11	1	25	2	2	1	12	1	1	1	2	1	1	3	3	1	3	1	1	2	1	2	1	1	1	1	3	2	2	1	2	1	2	2	1	01:30:00	5	06:40:00	4	0	0	3	0	0	2	0	1	0
1735	1	11	1	25	2	1	2	14	0	0	0	1	1	1	1	2	1	1	1	1	2	1	1	1	1	1	2	2	2	1	1	1	1	2	1	1	12:00:00	30	06:00:00	5	0	1	0	0	0	0	0	1	0
1736	1	3	1	25	2	2	2	14	0	0	0	2	2	1	2	2	2	2	1	1	2	1	2	2	1	2	1	2	2	2	1	1	1	1	1	1	11:00:00	30	04:00:00	4	0	0	0	0	1	1	1	1	0
1737	1	5	1	16	5	1	2	16	0	0	0	1	1	1	2	1	2	2	1	1	2	2	2	2	2	2	1	1	2	2	1	1	2	2	2	1	12:00:00	1	08:00:00	6	2	2	1	0	0	1	1	0	0
1738	1	5	1	25	2	2	2	18	0	0	0	2	2	2	2	2	2	2	2	2	2	2	2	2	2	1	1	2	2	1	1	2	2	2	2	2	11:03:00	5	06:00:00	1	0	0	1	1	1	1	1	1	1
1739	0	11	1	25	2	1	1	13	0	0	0	1	1	1	1	1	2	1	1	1	1	1	1	1	1	1	1	1	1	1	1	1	1	1	2	1	10:00:00	15	06:30:00	7	2	0	0	0	0	0	0	0	0
1740	1	12	2	7	4	1	2	16	0	0	0	1	1	1	1	1	1	2	1	1	1	1	1	3	1	1	3	1	1	1	1	1	1	1	1	1	23:30:00	10	06:30:00	5	0	1	1	0	0	1	0	1	0
1741	1	12	2	7	4	2	2	13	0	0	0	2	2	1	4	2	2	4	2	1	4	4	3	4	3	3	3	4	4	4	2	4	2	4	3	4	02:30:00	60	10:30:00	5	3	2	2	0	1	3	2	1	0
1742	1	11	1	25	2	2	2	15	1	1	1	1	2	2	1	1	1	1	2	1	2	2	1	1	1	1	2	2	1	2	1	1	2	1	2	2	01:30:00	30	09:00:00	7	1	1	1	1	0	1	1	1	1
1743	0	19	2	36	4	2	2	11	1	1	0	2	2	1	2	2	2	2	4	1	2	2	2	1	2	2	3	2	2	1	1	1	2	3	3	2	02:00:00	30	07:00:00	5	2	2	2	1	2	2	1	2	1
1744	0	12	2	7	3	2	2	12	0	0	0	2	2	2	2	2	2	2	1	1	2	1	3	1	2	2	2	2	2	2	2	2	2	2	2	2	01:00:00	60	07:00:00	6	1	1	2	1	0	1	1	2	1
1745	1	12	2	7	4	2	2	12	1	1	1	1	3	1	3	3	2	4	2	1	4	1	1	2	1	4	1	1	1	1	1	1	3	1	1	1	23:59:00	10	08:00:00	8	1	1	0	0	0	1	1	0	0
1746	1	12	2	7	5	2	2	16	0	0	0	2	2	2	2	2	1	2	2	1	1	2	2	2	1	1	1	2	2	2	1	1	2	2	2	1	23:00:00	10	08:00:00	7	1	1	0	0	0	1	1	1	0
1747	0	12	2	7	3	1	2	16	1	1	0	2	3	2	2	2	2	2	3	2	3	2	2	2	3	3	3	1	3	3	3	3	3	3	3	3	00:00:00	15	09:00:00	6	1	1	1	0	0	1	1	1	0
1748	1	11	1	25	2	2	2	15	1	1	1	3	4	3	4	3	2	4	4	3	4	4	3	3	2	2	2	4	4	4	2	3	4	1	2	2	21:50:00	30	05:30:00	6	2	3	1	0	2	0	3	2	0
1749	0	12	2	7	3	1	1	14	0	0	0	1	2	1	2	1	1	1	1	1	1	1	2	1	1	1	2	1	2	3	1	1	3	1	4	1	01:30:00	10	07:30:00	8	1	0	1	0	0	2	1	1	0
1750	1	4	1	14	4	2	1	18	0	0	0	1	1	1	1	1	1	1	2	1	1	2	1	1	1	2	2	1	1	1	1	1	2	1	1	1	11:30:00	7	05:00:00	6	1	2	0	0	0	1	0	2	0
1752	0	11	1	25	2	2	2	21	0	1	0	2	2	2	2	2	2	2	3	1	2	2	2	2	2	1	2	2	2	2	2	2	3	2	3	2	11:00:00	10	06:00:00	5	1	2	2	1	1	1	1	1	1
1753	0	5	1	25	2	1	2	18	1	1	0	1	2	1	2	1	1	2	1	1	1	1	1	1	1	1	1	1	1	2	1	1	2	1	1	1	02:00:00	15	07:00:00	6	1	0	0	0	0	0	0	0	0
1754	0	5	1	16	5	2	1	17	0	0	0	1	1	1	1	1	1	1	3	1	1	1	1	1	1	1	1	1	1	2	1	1	1	1	1	1	03:00:00	10	08:00:00	5	0	0	0	0	0	0	0	0	0
1755	1	12	2	28	1	1	1	13	0	0	0	1	2	1	2	1	1	1	2	1	2	2	2	2	1	1	1	3	2	2	1	2	2	2	2	1	11:00:00	1	09:00:00	8	1	2	1	0	0	0	0	0	0
1756	1	12	2	28	2	1	2	11	0	0	0	2	3	1	2	2	3	2	2	3	3	3	3	3	3	3	3	2	3	3	3	3	2	3	3	3	12:45:00	40	20:30:00	6	2	2	1	0	0	2	0	3	0
1757	1	12	2	28	2	1	1	15	0	0	0	2	1	1	2	1	1	2	1	1	2	1	1	3	1	1	1	1	2	2	1	1	3	2	3	2	12:00:00	15	08:00:00	6	2	1	0	0	0	3	0	0	0
1758	1	11	1	25	2	1	1	14	0	0	0	1	1	1	1	1	1	2	2	1	1	1	1	1	1	1	1	1	1	1	1	1	2	1	3	1	11:00:00	30	07:30:00	8	0	1	1	0	0	1	1	2	0
1759	1	5	1	25	3	1	1	16	0	0	0	1	2	2	1	1	1	1	3	1	1	1	2	1	1	1	1	2	3	2	3	2	3	3	1	1	23:00:00	40	06:00:00	6	2	3	1	0	0	1	1	3	0
1760	1	11	1	25	3	2	2	14	1	1	0	1	2	1	1	1	1	1	2	1	1	2	1	2	2	1	2	2	1	1	1	1	1	1	2	1	12:00:00	60	09:00:00	6	3	1	3	0	0	0	0	1	0
1761	0	15	1	25	3	2	2	10	0	0	0	2	2	2	2	2	1	2	2	1	2	2	2	2	2	2	2	2	2	2	2	2	2	2	2	2	12:00:00	60	07:00:00	6	0	1	1	0	0	1	1	2	0
1762	1	11	1	25	3	2	2	13	1	0	1	2	2	1	3	2	3	4	2	2	3	3	4	4	2	2	2	3	3	4	3	4	3	2	3	4	00:50:00	40	05:00:00	5	3	3	0	0	0	2	1	2	0
1763	0	11	1	25	3	1	2	20	1	1	1	2	2	1	2	2	2	2	2	2	2	2	2	2	1	1	2	2	2	2	1	2	2	2	2	2	10:00:00	30	07:00:00	5	2	1	1	0	0	0	0	1	0
1764	0	11	1	25	3	1	1	15	1	1	0	2	2	1	2	1	1	1	1	1	1	1	2	1	1	1	1	1	1	1	1	1	2	2	1	1	00:02:00	10	09:30:00	7	0	0	1	0	0	0	1	1	0
1765	1	11	1	25	3	2	2	12	1	1	1	2	2	1	2	2	1	3	2	1	3	2	2	2	2	1	3	2	2	1	1	2	2	3	2	2	23:50:00	30	09:00:00	9	3	1	1	1	1	2	2	1	1
1766	1	11	1	25	3	2	2	16	0	0	0	1	1	2	2	3	1	2	2	1	2	2	2	1	1	2	1	2	2	2	2	2	2	2	2	3	01:00:00	30	08:30:00	7	1	1	0	0	0	1	2	1	0
1767	1	11	1	25	3	1	2	12	1	1	1	2	1	1	2	1	2	3	1	1	2	2	3	2	2	1	1	2	1	1	1	2	2	1	2	1	01:00:00	20	07:00:00	5	1	1	0	0	0	1	1	1	0
1768	1	11	1	25	3	1	1	12	1	1	1	2	1	2	4	3	2	2	1	1	2	2	2	1	1	2	2	2	2	2	1	1	2	2	2	2	01:00:00	60	09:00:00	4	2	2	0	0	0	1	0	1	0
1769	0	11	1	25	3	1	1	13	0	0	0	1	1	1	1	1	1	2	2	1	1	1	1	1	1	1	1	1	1	1	1	2	2	1	2	1	02:00:00	10	08:00:00	7	0	0	0	0	0	0	0	0	0
1770	1	11	1	25	3	2	2	12	0	0	0	1	1	1	1	1	1	1	1	1	1	2	1	2	1	1	1	1	2	1	1	1	1	1	1	1	23:30:00	10	08:00:00	6	1	1	0	0	0	1	0	1	0
1771	1	11	1	25	3	1	2	16	0	0	0	1	2	1	2	1	1	2	2	1	1	1	2	2	1	1	1	1	2	2	1	1	1	2	1	2	12:00:00	30	08:00:00	6	2	2	1	0	1	2	1	1	0
1772	1	11	1	10	3	1	1	14	1	1	0	2	2	1	2	1	1	1	2	2	2	1	2	2	2	2	3	2	1	1	1	1	2	1	2	1	04:00:00	120	09:00:00	4	2	1	2	0	0	2	2	0	0
1773	1	11	1	25	3	1	2	15	0	0	0	1	1	1	2	2	1	2	2	1	2	2	2	2	1	1	1	2	2	2	1	2	3	2	2	2	23:00:00	2	06:00:00	7	0	0	0	0	0	0	0	0	0
1775	1	11	1	25	3	1	1	14	0	0	0	1	1	1	1	1	1	1	1	1	1	1	1	1	1	1	1	1	1	1	1	1	1	1	1	1	02:00:00	5	06:00:00	4	0	0	0	0	0	0	0	0	0
1776	1	11	1	25	3	2	2	15	0	0	0	1	2	1	2	1	1	2	2	1	2	1	2	3	1	1	1	2	3	2	1	1	2	2	2	2	01:00:00	10	09:00:00	7	0	0	0	0	0	1	0	0	0
1777	1	5	1	25	3	2	2	14	0	0	0	2	1	2	3	2	1	4	3	1	2	2	4	2	1	2	1	2	2	2	1	1	2	2	2	4	22:00:00	10	08:00:00	12	0	0	1	0	0	2	0	0	0
1778	1	5	1	25	3	1	1	11	1	1	1	4	4	3	4	2	2	4	3	3	3	3	4	4	1	1	2	1	4	4	1	4	4	3	4	2	23:00:00	60	09:00:00	7	1	1	1	2	0	0	1	2	2
1779	0	11	1	25	3	1	2	16	0	0	0	1	1	1	1	1	1	1	2	1	1	2	1	1	1	1	2	1	1	2	1	1	1	1	1	1	01:00:00	30	08:00:00	6	2	0	0	0	0	0	0	0	0
1780	0	11	1	25	3	2	1	14	0	0	0	1	1	1	2	1	1	2	1	1	2	1	1	1	1	1	2	1	2	2	1	1	3	2	4	1	23:50:00	10	09:00:00	8	1	0	0	0	0	0	0	0	0
1781	0	11	1	25	3	1	1	15	0	0	0	2	1	2	1	2	1	2	1	1	1	1	1	2	1	1	1	1	1	1	1	1	1	1	1	1	12:00:00	20	04:00:00	99999	0	1	0	0	0	0	0	1	0
1782	0	11	1	25	2	2	2	16	0	0	0	3	2	1	3	1	1	1	1	1	1	1	1	1	1	1	1	1	1	1	1	1	3	3	3	3	11:00:00	08.00	07:00:00	8	0	0	0	0	0	0	1	1	0
1783	0	11	1	25	3	1	1	15	0	0	0	1	1	1	1	1	1	1	1	1	1	1	2	1	1	1	1	1	1	1	1	1	1	1	1	1	11:30:00	30	06:30:00	6	1	1	2	0	0	1	1	1	0
1784	1	8	1	15	5	1	2	14	0	0	0	1	1	1	1	1	1	1	1	1	1	1	2	4	2	2	2	2	3	3	1	2	1	3	2	3	23:00:00	10	08:00:00	7	1	1	1	0	0	1	1	1	0
1785	1	11	1	25	3	2	2	17	0	0	0	2	2	1	2	1	1	1	3	1	2	2	3	2	3	2	2	2	3	3	1	2	3	2	2	1	02:30:00	120	10:00:00	6	3	1	0	0	0	0	1	0	0
1786	0	8	1	25	3	2	1	17	0	0	0	3	3	1	4	3	3	3	2	2	4	4	4	1	2	2	1	4	3	3	3	3	3	3	2	3	06:00:00	30	18:00:00	6	1	2	1	2	0	0	2	3	2
1787	1	15	1	25	3	2	1	15	1	1	1	1	2	3	2	3	2	3	4	2	2	3	3	3	2	1	1	3	3	3	3	3	2	3	3	4	22:30:00	2	02:30:00	4	1	2	0	0	0	1	0	3	0
1788	0	5	1	25	3	1	1	16	0	0	0	1	2	2	2	1	1	1	1	2	2	2	2	1	1	1	2	2	2	1	1	2	2	2	2	1	23:30:00	10	04:00:00	5	0	0	0	0	0	0	0	1	0
1789	1	5	1	25	3	1	1	16	0	0	0	2	2	1	2	2	2	2	2	1	1	2	1	1	1	1	1	2	2	1	1	1	2	1	2	1	23:00:00	10	06:00:00	6	0	1	0	0	0	1	1	1	0
1790	1	5	1	16	2	1	1	19	0	0	0	1	2	1	4	4	2	4	3	3	3	2	3	4	2	2	2	3	3	2	1	2	3	3	3	4	01:00:00	120	08:00:00	7	3	2	0	0	0	1	2	3	0
1791	1	11	1	25	3	1	1	15	0	0	0	1	1	1	1	1	1	1	1	1	1	1	1	1	1	1	1	1	1	1	1	1	1	1	1	1	01:00:00	10	07:00:00	5	0	0	1	0	0	1	0	0	0
1792	1	11	1	25	3	2	2	15	0	0	0	2	2	1	1	1	1	2	2	1	2	1	1	1	1	2	2	1	1	2	1	1	1	1	1	1	04:00:00	10	06:00:00	2	1	0	0	0	0	2	0	1	0
1793	0	11	1	25	3	1	1	14	1	1	0	1	1	1	2	1	1	1	2	1	1	1	1	1	1	1	1	1	1	1	1	1	1	1	1	1	06:03:00	30	09:00:00	5	0	0	0	0	0	0	0	0	0
1794	0	11	1	25	3	2	1	16	0	0	0	2	2	2	2	1	1	1	2	1	2	2	1	1	2	1	1	1	1	1	1	1	2	1	3	1	20:30:00	30	05:30:00	5	1	2	1	0	0	2	0	0	0
1795	1	11	1	25	3	2	2	14	0	0	0	1	1	1	1	1	1	1	1	1	1	1	1	1	1	1	1	1	1	1	1	1	1	1	1	1	11:00:00	5	07:00:00	12	0	0	0	0	0	0	0	0	0
1796	0	11	1	25	3	1	1	16	0	0	0	1	1	1	1	1	1	1	2	1	1	1	2	1	1	2	1	1	2	2	1	1	2	2	2	1	12:30:00	60	06:00:00	6	2	2	0	0	0	0	3	1	0
1797	1	11	1	25	3	2	1	16	0	0	0	1	1	1	1	1	1	2	1	1	1	1	1	1	1	1	1	1	1	1	1	1	2	1	1	1	03:00:00	7	06:30:00	3	0	1	0	0	0	0	0	0	0
1799	0	15	1	25	3	1	1	12	1	1	0	1	1	1	3	3	2	2	3	2	2	2	1	3	1	1	1	1	1	1	1	1	2	1	1	1	02:00:00	15	10:00:00	8	1	2	2	1	0	1	1	2	1
1800	1	11	1	25	3	1	2	14	1	1	0	1	1	2	3	1	2	2	1	1	1	2	1	3	1	1	1	2	2	2	1	1	2	3	3	1	01:20:00	35	08:00:00	6	2	0	0	0	0	0	0	0	0
1801	1	11	1	25	3	1	1	15	0	0	0	3	1	2	2	1	1	1	2	1	1	1	1	2	2	2	1	1	1	1	1	1	1	1	1	1	12:00:00	20	02:00:00	7	0	2	0	0	0	0	0	2	0
1802	0	11	1	25	3	1	1	15	0	0	0	2	1	1	2	1	1	2	2	1	1	1	1	1	1	1	2	1	1	1	1	1	1	1	1	1	23:00:00	30	07:07:00	6	1	0	0	2	2	1	0	2	2
1803	0	15	1	25	3	2	2	18	1	0	0	1	2	1	2	2	2	2	3	2	3	1	2	2	2	3	4	3	2	3	1	2	4	4	4	3	04:00:00	180	12:00:00	4	2	2	2	0	0	0	0	2	0
1804	0	11	1	25	3	1	1	13	0	0	0	1	1	1	1	2	1	3	1	1	3	1	3	2	1	1	1	1	2	2	1	2	2	2	3	1	02:00:00	20	07:00:00	5	1	2	1	0	0	0	2	0	0
1806	1	11	1	25	3	2	1	13	0	0	0	1	1	2	1	1	1	2	2	1	1	1	1	2	1	1	2	2	1	1	1	1	2	2	2	1	02:00:00	10	07:00:00	5	1	0	0	0	0	0	0	1	0
1807	1	5	1	25	3	1	1	14	1	1	1	1	2	3	3	3	2	2	3	4	3	4	4	2	1	3	2	2	2	2	2	2	2	1	3	3	02:30:00	30	04:00:00	5	2	2	0	2	0	1	1	1	2
1809	1	11	1	25	3	1	1	13	0	0	0	1	2	2	3	1	1	1	2	1	2	1	2	2	1	1	1	2	2	2	1	1	3	2	2	1	02:00:00	15	10:00:00	8	1	2	0	0	0	0	1	1	0
1810	1	11	1	25	3	2	2	14	1	1	1	2	2	1	2	1	1	3	3	2	2	2	2	3	2	1	3	2	2	2	1	1	3	3	3	1	01:00:00	8	06:00:00	5	0	1	3	0	0	1	1	2	0
1811	1	11	1	25	3	2	2	18	1	1	0	2	3	2	4	3	2	3	4	2	2	2	3	4	1	2	1	4	3	3	1	3	4	2	2	2	01:30:00	15	07:00:00	5	0	0	0	1	0	3	1	2	1
1812	0	11	1	25	3	1	2	10	1	1	1	1	1	1	2	1	1	3	1	1	2	1	2	2	1	2	1	1	2	2	1	1	2	1	2	1	23:00:00	30	08:00:00	8	0	1	0	0	0	1	0	2	0
1813	0	11	1	25	3	2	2	15	0	0	0	1	2	2	2	2	2	2	3	2	2	1	2	1	1	2	2	1	2	2	1	2	2	1	2	2	02:00:00	30	06:00:00	4	1	2	1	0	0	1	1	1	0
1814	1	11	1	25	3	1	2	12	1	1	0	1	2	1	2	1	1	2	1	1	1	1	1	3	2	2	2	1	2	2	1	1	1	1	2	1	12:00:00	75	08:00:00	5	2	1	0	0	0	0	1	1	0
1815	1	11	1	25	3	2	2	11	1	1	1	1	1	1	1	2	1	2	3	1	3	3	3	4	4	1	1	3	4	4	2	4	4	4	3	4	01:15:00	5	07:00:00	5	1	0	2	1	2	2	2	1	1
1816	0	11	1	25	3	1	1	17	0	0	0	1	2	1	2	1	1	2	2	1	2	1	2	1	1	1	1	2	1	1	1	1	2	2	1	1	23:00:00	9	08:00:00	8	0	0	0	0	0	0	1	0	0
1817	0	15	1	25	3	2	2	13	1	1	1	1	1	2	2	2	1	2	2	1	3	3	4	3	1	1	3	4	3	3	3	3	1	4	3	3	02:30:00	60	05:15:00	7	3	1	2	1	1	1	1	1	1
1818	1	15	1	25	3	1	2	11	0	0	0	1	1	1	2	1	1	3	2	1	2	1	2	3	2	1	2	1	1	2	1	2	3	1	2	1	01:00:00	30	08:00:00	6	1	0	0	0	0	1	0	0	0
1819	0	3	1	25	3	1	1	16	1	1	0	2	3	1	2	4	4	3	3	1	3	4	4	4	3	4	4	1	3	4	2	3	4	1	1	1	03:00:00	180	10:00:00	5	3	0	0	0	0	3	1	2	0
1820	1	11	1	25	3	2	2	14	1	1	1	1	2	1	2	1	1	2	2	2	2	1	2	1	1	1	1	2	1	1	1	1	2	1	2	1	02:50:00	7	07:45:00	5	0	1	0	0	0	0	0	1	0
1821	1	11	1	25	5	2	2	14	0	0	0	1	2	1	2	2	1	1	3	1	2	2	2	1	2	1	2	1	1	1	1	1	1	2	2	1	01:00:00	120	11:00:00	10	2	1	3	3	0	1	1	0	3
1822	0	4	1	25	3	1	1	15	0	0	0	1	1	1	2	2	1	1	1	1	1	1	2	1	2	2	2	1	1	1	1	1	1	1	1	1	00:00:00	15	04:30:00	4	2	3	2	0	0	1	2	0	0
1823	1	11	1	25	3	1	2	10	0	0	0	1	1	1	1	1	1	1	2	1	1	1	1	1	1	1	1	1	1	1	1	1	1	1	1	1	00:00:00	10	08:30:00	8	0	0	1	0	0	1	0	1	0
1824	1	17	1	25	3	2	2	12	0	0	0	1	2	1	1	1	1	2	1	1	1	1	1	2	1	1	2	2	2	3	1	1	2	2	2	1	10:30:00	10	07:30:00	8	0	1	0	0	0	0	0	1	0
1825	1	12	2	28	5	2	1	14	1	1	0	1	2	1	1	1	1	1	2	1	1	1	1	1	1	2	2	1	2	1	1	1	1	1	1	1	01:00:00	30	07:00:00	5	1	1	0	0	0	1	1	1	0
1826	1	11	1	25	3	2	2	15	0	0	0	1	2	1	1	2	1	2	2	1	2	2	1	3	1	1	2	1	1	1	1	1	3	1	3	1	01:00:00	60	07:00:00	6	3	2	1	0	0	1	1	1	0
1827	1	5	1	25	3	2	2	16	1	1	1	1	2	1	2	1	1	2	3	1	1	1	1	2	3	2	1	2	2	2	2	1	3	2	3	2	22:00:00	30	07:00:00	7	1	2	1	0	0	1	1	1	0
1828	1	12	2	28	5	1	2	14	0	0	0	1	1	1	1	1	1	2	2	1	1	1	1	2	1	1	1	2	1	1	1	1	1	1	2	1	23:30:00	10	07:30:00	8	0	0	0	0	0	0	0	0	0
1829	1	12	2	28	5	2	2	13	0	0	0	1	2	2	2	1	1	1	2	1	1	1	1	1	2	2	2	1	2	1	1	1	2	1	3	1	23:30:00	45	07:00:00	4	2	1	2	1	2	3	0	1	1
1830	0	11	1	25	3	2	2	15	1	1	1	2	2	1	3	3	1	3	2	2	3	3	3	1	1	1	3	1	2	3	1	1	4	1	3	1	01:00:00	2	10:00:00	6	3	1	0	1	0	1	1	1	1
1831	0	11	1	25	3	2	1	14	1	1	1	1	2	1	2	2	1	2	2	2	2	2	1	1	1	1	2	1	2	2	1	2	2	1	2	1	03:00:00	10	08:00:00	5	1	0	0	0	0	1	3	0	0
1832	1	10	2	28	5	2	2	14	1	1	1	2	2	1	2	2	1	1	1	1	1	1	1	2	1	1	2	1	1	2	1	1	2	1	1	1	23:30:00	60	07:00:00	6	2	2	3	0	0	2	2	1	0
1833	1	11	1	25	3	2	2	15	1	1	1	2	3	1	3	3	1	2	3	2	1	1	1	2	1	1	1	1	2	2	1	2	2	1	3	1	01:00:00	1	08:00:00	5	1	2	1	0	0	1	0	2	0
1834	0	11	1	25	4	1	2	14	0	0	0	1	1	1	1	1	1	2	1	2	1	1	2	1	1	1	1	1	1	1	1	1	2	1	1	1	23:00:00	15	06:30:00	7	0	1	3	0	1	1	0	1	0
1836	0	11	1	25	3	1	2	15	0	0	0	2	2	2	3	2	2	2	2	2	3	3	1	2	2	2	2	3	2	1	2	2	2	2	2	2	04:00:00	20	09:00:00	5	1	0	0	0	0	0	0	1	0
1837	1	4	2	2	5	1	2	15	0	0	0	3	1	2	2	1	1	3	3	1	4	3	3	4	2	1	4	3	3	3	2	4	4	3	4	1	12:30:00	20	09:00:00	6	1	3	3	0	0	0	2	1	0
1838	1	4	2	2	5	2	1	10	0	0	0	1	1	1	1	1	1	1	2	1	1	1	1	2	2	3	2	2	3	3	1	1	1	2	1	1	22:00:00	40	08:00:00	7	2	1	0	0	0	1	2	1	0
1839	1	4	2	2	5	1	1	16	0	0	0	3	3	2	3	3	2	3	2	3	3	4	3	4	2	3	3	4	4	3	3	3	4	3	3	4	23:00:00	90		6	3	1	0	2	0	1	2	2	2
1840	0	8	2	2	5	1	1	18	0	0	0	1	1	1	2	1	1	2	1	1	1	1	1	1	1	1	1	1	1	2	1	1	1	2	1	1	01:00:00	45	07:45:00	6	1	0	0	0	0	1	1	0	0
1841	0	11	1	25	3	1	2	15	0	0	0	2	1	3	2	2	1	2	1	1	2	2	1	1	1	1	3	2	2	3	1	1	3	2	3	1	03:00:00	30	08:00:00	5	1	3	3	2	0	3	1	0	2
1842	0	4	2	2	3	2	2	15	0	0	0	1	1	1	1	1	1	1	1	1	1	2	1	1	1	1	1	1	1	1	1	1	1	1	1	1	23:00:00	10	09:00:00	8	0	0	0	1	0	0	1	0	1
1843	1	6	2	28	5	2	2	15	0	0	0	2	2	1	2	1	1	2	1	1	2	2	1	1	1	1	1	2	1	1	1	1	2	1	1	1	01:30:00	15	07:30:00	6	1	0	1	0	0	1	2	0	0
1844	0	11	1	25	3	1	1	10	0	0	0	1	2	1	3	3	2	3	2	2	2	1	1	1	1	1	2	1	2	2	1	2	2	1	1	1	03:00:00	30	10:00:00	7	3	0	0	1	0	1	0	1	1
1845	1	4	2	2	5	2	2	15	1	1	1	1	2	1	2	2	2	2	2	1	2	3	1	1	2	1	2	2	2	2	1	3	2	3	2	1	12:00:00	40	08:30:00	7	1	2	2	0	0	1	2	2	0
1846	0	11	1	25	3	2	1	14	0	0	0	1	1	1	2	1	1	2	1	1	1	1	2	1	1	1	1	1	1	1	1	2	2	1	1	1	11:00:00	10	07:30:00	8	0	0	0	0	0	0	0	0	0
1847	1	5	1	25	3	2	2	14	1	1	0	1	2	1	3	2	1	1	1	1	2	1	2	3	2	2	3	2	2	2	1	2	3	1	3	2	01:30:00	30	07:00:00	6	3	0	0	0	0	0	0	1	0
1848	1	11	1	25	3	1	1	15	0	0	0	1	2	1	2	1	1	1	2	1	1	2	1	1	1	1	1	1	1	1	1	1	2	1	2	1	02:00:00	6	08:00:00	7	0	0	0	0	0	0	0	1	0
1849	0	4	2	2	5	1	2	14	0	0	0	1	1	1	1	1	1	1	2	1	1	1	1	2	2	2	3	4	1	2	2	1	3	2	1	2	00:00:00	60	08:00:00	7	2	1	1	0	2	1	1	0	0
1850	0	11	1	25	3	1	1	16	0	1	0	1	1	1	1	2	1	1	2	1	1	2	1	1	1	1	2	1	2	3	1	1	1	1	1	2	01:30:00	30	06:00:00	6	1	0	3	0	0	2	2	1	0
1851	0	11	1	25	3	2	2	15	0	0	0	1	1	1	1	1	1	1	1	1	1	1	1	1	2	1	1	1	1	1	1	1	1	1	1	1	02:00:00	10	09:00:00	6	0	0	0	0	0	0	0	0	0
1852	0	11	1	25	3	2	2	12	1	1	1	3	4	2	4	3	2	3	2	4	4	3	4	3	4	2	4	4	4	4	2	3	4	4	3	3	05:00:00	4	12:00:00	5	0	2	3	2	1	2	1	2	2
1853	0	11	1	25	3	1	1	14	0	0	0	2	2	1	3	2	1	2	1	1	2	1	1	1	2	1	1	1	1	2	1	1	4	1	2	2	01:00:00	10	06:00:00	7	0	1	0	0	0	1	1	0	0
1854	1	11	1	25	3	2	2	13	0	0	0	1	1	1	1	1	1	2	1	1	1	1	1	1	1	1	1	1	1	1	1	1	1	1	1	1	01:30:00	20	09:00:00	7	0	0	0	0	0	0	0	0	0
1855	1	11	1	25	3	1	1	15	1	1	1	2	2	1	2	2	1	2	2	1	3	2	3	1	1	2	1	3	2	2	1	2	2	2	2	2	12:00:00	4	06:30:00	6	0	0	0	0	0	0	0	0	0
1856	1	11	1	25	3	2	2	11	1	1	1	3	3	3	3	4	2	3	3	3	3	3	3	3	3	2	2	3	3	3	3	3	3	3	3	3	01:00:00	30	07:00:00	4	1	1	1	1	1	2	2	2	1
1857	1	11	1	25	3	1	1	16	0	0	0	2	2	1	3	1	1	3	1	2	2	1	3	2	1	1	2	2	2	2	1	1	3	1	2	1	01:30:00	120	06:00:00	5	2	3	3	0	0	1	1	0	0
1858	0	11	1	25	3	1	1	16	0	0	0	2	2	1	2	2	2	2	2	2	2	2	2	2	2	2	2	2	2	2	2	2	2	2	2	2	12:00:00	5	07:00:00	5	1	1	1	1	1	1	1	1	1
1859	1	5	1	25	3	1	2	13	0	0	0	1	2	1	2	1	1	2	2	1	2	2	2	2	2	2	3	3	2	2	1	1	3	2	3	1	01:00:00	20	06:00:00	5	1	1	1	0	0	2	2	2	0
1860	1	11	1	25	3	1	1	16	0	0	0	3	4	2	4	3	3	3	2	2	3	4	4	4	4	3	2	4	4	4	3	4	4	4	3	4	02:00:00	30	09:00:00	6	0	1	1	0	0	2	2	2	0
1861	1	11	1	25	3	2	2	19	0	0	0	2	1	1	1	1	1	1	1	1	1	1	1	1	1	1	1	1	1	1	1	1	1	1	1	1	22:00:00	10			0	0	0	0	0	0	0	0	0
1862	1	11	1	25	3	2	1	15	0	0	0	1	2	1	2	1	1	2	2	1	1	1	1	2	2	1	2	2	1	1	1	1	2	1	3	1	12:00:00	30	09:00:00	6	1	0	0	1	0	1	1	1	1
1863	0	4	2	2	2	1	1	13	0	0	0	1	2	1	2	1	1	3	2	1	3	1	1	2	1	2	1	2	2	3	1	3	2	4	3	2	23:00:00	10	08:30:00	10	0	1	1	0	0	0	1	0	0
1864	0	11	1	25	3	1	1	14	0	0	0	2	2	1	2	1	1	3	2	2	1	3	2	1	1	1	1	2	4	4	2	3	3	3	2	4	23:45:00	65	05:00:00	8	3	2	1	0	0	3	0	3	0
1865	0	4	2	2	5	2	2	16	0	0	0	1	1	1	2	1	2	2	2	1	1	1	1	2	3	2	1	4	1	2	1	1	3	1	2	2	02:00:00	15	07:30:00	6	1	1	0	1	3	0	2	1	1
1866	1	4	2	2	2	2	2	16	1	1	1	1	1	2	2	1	1	1	1	1	2	2	2	3	3	1	1	2	2	2	1	2	2	2	3	2	22:00:00	1	07:00:00	9	0	1	1	0	0	3	0	1	0
1867	0	4	2	2	5	2	1	20	0	0	0	1	1	1	1	1	1	2	2	1	1	2	2	1	1	1	1	1	2	2	1	1	1	1	2	1	22:30:00	15	06:00:00	7	1	0	0	0	0	0	1	0	0
1868	1	11	1	25	4	2	2	14	0	0	0	2	2	1	2	1	1	2	1	1	1	1	2	2	2	1	2	2	2	1	1	1	1	1	1	1	23:30:00	30	06:20:00	6	2	0	0	0	0	1	0	1	0
1869	1	11	1	25	3	1	1	12	0	0	0	1	1	1	1	1	1	1	1	1	1	1	1	2	1	1	1	2	2	2	4	2	2	2	2	2		30	20:00:00	8	0	0	0	0	0	0	0	0	0
1870	0	11	1	25	4	1	1	15	0	0	0	1	1	1	1	1	1	1	2	1	1	2	1	1	1	1	2	2	1	1	1	1	1	1	1	1	03:15:00	15	07:00:00	4	2	1	1	0	0	0	0	0	0
1871	1	11	1	25	4	1	1	15	0	0	0	1	2	1	1	1	1	1	2	1	1	1	1	1	1	1	1	2	1	1	1	1	2	1	2	1	12:30:00	20	06:00:00	6	1	1	1	0	0	1	0	2	0
1872	0	11	1	25	4	1	1	18	1	1	1	1	1	1	1	1	2	2	1	1	1	1	2	2	1	2	2	1	2	2	1	1	2	2	1	1	02:30:00	30	07:00:00	5	0	0	0	0	0	1	1	0	0
1873	0	11	1	25	4	1	2	13	0	0	0	4	3	1	3	3	4	4	3	2	4	4	4	4	1	1	4	3	4	4	3	4	4	4	4	4	23:30:00	30	06:50:00	6	2	1	0	0	0	0	0	2	0
1874	1	21	2	2	5	1	2	16	0	0	0	2	1	1	2	1	1	1	2	2	2	3	1	1	1	1	1	2	1	1	1	1	1	2	2	1	00:15:00	25	07:30:00	7	0	0	0	0	0	1	0	1	0
1875	0	11	1	25	4	2	2	17	0	0	0	2	2	1	2	1	1	2	2	1	2	1	1	2	1	1	2	1	1	2	1	1	2	1	1	1	02:00:00	10	06:30:00	4	1	1	0	0	0	1	1	0	0
1876	1	5	1	25	4	1	2	16	0	0	0	2	2	1	1	1	1	1	1	1	2	1	2	2	4	2	1	2	2	2	1	2	3	2	2	1	11:00:00	00.15	06:00:00	5	1	1	1	1	0	1	1	1	1
1877	1	11	1	25	4	1	1	15	0	0	0	1	1	1	1	1	2	2	1	1	1	1	1	1	1	1	1	1	1	1	1	1	1	1	2	1	22:00:00	5	05:00:00	6	1	1	1	1	1	1	1	1	1
1878	1	15	1	25	4	1	1	15	0	0	0	1	1	1	1	1	1	1	2	1	1	1	1	1	1	1	1	1	1	1	1	1	1	1	2	1	02:00:00	30	09:00:00	6	2	1	2	0	0	1	1	1	0
1880	1	5	1	25	4	1	1	21	0	0	0	3	2	1	2	1	1	1	2	1	1	1	2	2	1	2	1	2	2	2	1	1	1	2	2	2	01:00:00	15	05:00:00	5	0	1	1	0	0	0	0	1	0
1881	1	11	1	25	4	1	1	15	1	1	1	1	1	1	2	1	1	1	1	1	1	1	1	2	2	1	1	1	2	1	1	1	2	1	3	2	11:55:00	5	06:00:00	6	0	0	0	1	0	0	0	0	1
1882	1	21	2	27	4	2	2	13	0	0	0	4	2	1	4	2	1	2	2	2	4	2	2	2	4	1	2	2	2	2	1	2	3	2	3	4	02:00:00	30	10:00:00	8	2	1	1	0	2	2	1	1	0
1883	0	11	1	25	4	2	2	14	1	1	0	1	1	1	2	1	1	2	1	1	2	2	3	1	1	3	2	2	2	2	1	2	2	2	2	3	03:00:00	13	07:00:00	5	1	1	1	0	0	1	1	0	0
1884	1	11	1	25	4	2	2	12	0	0	0	1	2	1	3	2	1	2	2	1	2	2	3	3	1	1	1	3	2	2	1	2	3	2	3	2	23:00:00	10	06:40:00	7	1	0	0	0	0	0	1	1	0
1885	0	7	2	27	5	2	2	16	1	1	0	1	2	1	2	1	3	3	2	2	3	2	3	2	1	2	3	2	3	3	1	3	3	3	3	3	02:00:00	30	10:00:00	6	3	1	1	2	1	3	3	1	2
1886	1	11	1	25	4	1	2	13	0	0	0	1	2	1	2	1	1	2	1	1	2	1	1	2	1	1	1	1	3	2	1	1	3	1	2	3	00:03:00	30	10:00:00	5	1	0	0	0	0	1	1	0	0
1887	0	11	1	25	4	2	2	14	0	0	0	1	1	1	1	1	1	1	1	1	1	1	1	1	1	1	1	1	1	1	1	1	2	1	2	1	01:00:00	5	06:50:00	6	0	1	0	0	0	1	0	1	0
1888	1	11	1	25	4	2	1	17	0	0	0	1	1	1	1	1	1	1	1	1	1	1	1	1	1	1	1	1	1	1	1	1	1	1	1	1	12:00:00	8	07:00:00	7	0	0	1	0	0	1	1	1	0
1890	0	13	2	31	5	1	2	16	1	1	0	2	3	1	3	3	1	2	2	2	3	4	2	1	1	2	2	1	2	2	1	1	4	2	4	1	21:00:00	120	06:00:00	6	1	3	3	1	0	1	0	1	1
1891	1	11	1	25	4	2	2	13	1	1	1	1	2	2	2	2	1	2	3	2	2	2	2	2	1	1	2	2	2	2	1	2	2	2	2	2	02:00:00	30	07:00:00	5	2	1	2	0	0	0	1	2	0
1892	0	12	2	28	5	2	2	16	1	0	0	2	4	2	2	3	3	3	2	3	2	3	2	3	2	3	2	3	2	3	2	3	2	2	2	3	12:00:00	2	06:00:00	6	2	1	2	2	1	1	2	1	2
1893	1	12	2	28	5	1	1	19	0	0	0	1	1	1	1	1	1	1	1	1	1	1	1	1	1	1	2	1	1	1	1	1	2	1	1	1	00:01:00	120	00:04:00	4	3	3	3	0	0	1	1	1	0
1894	0	12	2	28	5	2	2	16	0	0	0	1	2	1	3	2	1	4	2	1	3	2	4	1	1	2	3	4	3	4	1	4	4	4	4	4	01:30:00	30	11:00:00	2	3	3	0	0	0	0	0	0	0
1895	1	12	2	28	5	1	2	16	1	1	0	2	2	1	3	2	1	2	1	2	2	2	2	2	2	1	2	3	2	2	1	1	2	2	2	2	22:00:00	10	07:00:00	7	0	2	3	0	1	2	2	2	0
1896	0	4	2	2	5	1	1	16	0	0	0	1	1	1	3	2	1	3	1	2	3	2	3	2	1	2	4	2	3	2	2	2	2	3	2	2	01:20:00	50	07:00:00	5	3	2	2	0	0	0	1	0	0
1897	0	4	2	2	3	1	1	14	1	1	0	1	1	1	2	1	2	3	1	1	1	1	4	1	1	1	1	4	1	1	1	1	3	1	1	1	01:00:00	60	08:00:00	8	3	0	0	0	0	0	3	0	0
1898	1	4	2	2	5	2	2	20	0	0	0	1	1	1	1	1	1	1	2	1	1	2	1	1	1	1	1	1	1	2	1	1	1	1	1	1	22:00:00	5	05:00:00	6	0	0	0	0	0	1	0	0	0
1899	0	12	2	28	5	2	2	14	1	1	0	1	1	1	1	1	1	1	1	1	1	1	1	1	1	1	1	2	1	2	1	1	1	1	1	1	22:00:00	10	06:00:00	7	1	0	1	0	0	1	0	0	0
1900	1	12	2	28	5	1	1	14	0	0	0	1	1	1	2	1	1	1	4	2	1	1	2	2	1	2	3	2	2	2	2	2	3	2	1	2	02:00:00	20	09:00:00	6	0	3	1	0	0	3	0	1	0
1901	1	9	2	28	5	1	2	20	1	1	1	2	2	1	3	3	3	3	3	2	3	3	4	4	4	1	3	3	3	3	1	4	4	1	3	2	04:00:00	120	08:00:00	5	2	3	0	2	1	2	3	3	2
1902	0	4	2	2	5	1	1	20	0	0	0	1	1	1	1	1	1	1	1	1	1	1	1	1	1	1	1	2	1	1	1	1	1	1	2	1	03:30:00	2	07:50:00	4	0	0	0	0	0	0	0	0	0
1903	0	18	2	2	5	2	2	14	0	0	0	1	1	1	2	2	1	3	2	1	1	2	1	1	1	1	1	1	1	1	1	1	2	2	2	1	01:30:00	15	08:00:00	5	0	0	0	0	0	1	1	0	0
1904	0	21	2	2	5	1	2	14	0	0	0	1	1	1	1	1	1	1	1	1	1	1	1	1	1	1	1	1	2	1	1	1	2	1	1	1	23:00:00	5	05:30:00	6	0	0	0	1	0	0	0	0	1
1905	0	12	2	28	5	2	2	15	1	1	0	1	2	1	2	1	1	2	2	1	2	1	2	1	1	1	1	1	1	1	1	1	2	2	1	1	02:00:00	15	10:00:00	8	0	0	0	0	0	0	1	0	0
1906	0	4	2	2	5	1	2	17	1	1	1	1	1	1	1	1	1	2	1	1	1	1	1	1	1	1	2	1	1	1	1	1	1	1	1	1	12:00:00	15	08:00:00	6	1	0	0	0	1	0	1	2	0
1907	1	12	2	28	5	1	1	13	0	0	0	2	2	1	1	2	1	1	2	1	2	1	1	1	1	1	3	2	2	1	1	2	2	2	2	1	12:30:00	120	10:00:00	6	3	3	0	0	0	3	0	2	0
1908	0	4	2	2	1	1	1	15	0	0	0	2	3	1	4	3	3	3	2	2	3	3	4	3	2	1	4	4	4	2	4	3	2	4	4	4	02:03:00	30	09:10:00	10	3	0	0	1	0	0	1	1	1
1909	1	4	2	2	5	2	1	16	0	0	0	1	2	1	2	1	1	1	1	1	1	1	1	1	1	1	1	2	1	1	1	1	2	1	1	1	22:00:00	5	05:00:00	7	0	1	2	0	0	0	0	0	0
1910	1	9	2	28	5	2	2	15	0	0	0	1	1	1	1	1	1	1	1	1	1	1	1	1	1	2	1	1	2	1	1	1	1	1	1	1	11:50:00	15	07:30:00	8	0	1	1	0	0	1	1	2	0
1911	1	12	2	28	5	1	1	8	0	0	0	1	1	1	1	1	1	1	1	1	1	1	1	1	1	1	1	1	1	1	1	1	1	1	1	1	23:00:00	15	08:00:00	8	0	0	1	0	0	0	0	1	0
1912	1	4	2	2	1	2	2	15	0	0	0	2	2	1	2	1	1	2	2	1	2	2	2	4	2	1	3	3	2	2	3	3	3	2	3	4	23:30:00	60	07:00:00	5	3	3	1	0	0	2	2	2	0
1913	0	4	2	2	3	2	2	15	0	0	0	2	3	2	3	3	1	3	3	3	4	2	3	1	2	2	4	4	2	1	1	2	2	3	3	2	02:00:00	80	08:30:00	6	3	1	0	1	3	3	3	1	1
1914	0	8	2	2	5	1	2	14	0	0	0	1	2	1	2	2	2	2	3	2	2	2	2	1	2	2	3	2	2	2	1	1	2	2	2	1	02:30:00	30	07:00:00	5	2	2	1	0	0	1	1	1	0
1915	0	4	2	2	1	2	2	13	0	0	0	2	3	2	3	3	2	3	2	3	2	2	3	3	1	2	1	3	3	3	4	3	4	3	2	4	23:30:00	5	06:20:00	7	0	2	1	3	0	1	3	2	3
1917	0	12	2	28	5	1	1	17	0	0	0	1	1	1	2	1	1	1	1	1	1	1	1	1	1	1	1	1	1	1	1	1	1	1	1	1	23:40:00	10	08:00:00	8	0	0	0	0	0	1	0	0	0
1918	0	4	2	2	5	2	2	15	0	0	0	1	1	1	1	1	1	1	2	1	1	1	1	2	1	1	3	1	2	2	1	1	1	2	1	1	03:00:00	10	09:00:00	5	1	0	0	0	0	0	0	2	0
1919	1	12	2	28	5	2	2	16	0	0	0	2	1	1	1	2	1	1	1	1	2	1	1	2	1	1	1	1	1	1	1	1	1	2	1	1	23:00:00	20	09:00:00	8	0	1	0	0	0	1	1	0	0
1920	0	4	2	2	5	1	1	14	1	1	0	2	3	1	3	2	3	3	3	1	1	2	2	1	1	2	3	2	2	2	1	1	3	2	2	1	02:00:00	60	05:00:00	6	2	2	3	0	0	1	2	2	0
1921	1	4	2	2	3	1	2	16	1	1	0	1	1	3	2	2	1	3	4	1	2	2	2	3	1	2	3	2	3	2	1	2	3	2	1	2	23:00:00	60	05:30:00	6	3	2	3	1	0	1	2	2	1
1922	0	9	2	28	5	2	2	16	0	0	0	2	2	1	2	1	1	2	2	1	2	2	2	1	1	2	3	2	2	1	1	1	2	2	2	1	01:00:00	30	07:00:00	6	2	2	3	1	0	0	2	1	1
1923	0	9	2	28	3	2	2	30	0	0	0	1	1	1	1	2	1	2	2	1	1	1	1	1	2	1	1	1	1	2	1	1	1	1	1	1	23:00:00	20	06:00:00	7	0	0	2	0	0	0	0	0	0
1924	1	4	2	2	1	1	1	14	1	1	0	3	3	2	4	3	2	4	3	2	4	3	4	4	2	2	3	4	4	4	4	4	4	4	4	4	23:00:00	40	07:00:00	7	3	1	1	2	0	0	2	2	2
1925	1	12	2	28	5	1	1	12	0	0	0	1	1	1	1	1	1	1	1	1	1	1	1	2	1	1	2	1	1	1	1	1	1	1	1	1	12:00:00	5	05:30:00	6	0	0	0	0	0	1	0	0	0
1926	1	12	2	28	5	2	1	12	0	0	0	1	1	1	1	1	1	1	1	1	1	1	1	1	1	1	1	1	1	1	1	1	2	1	1	1	02:00:00	5	08:00:00	6	0	0	0	0	0	1	0	0	0
1927	1	12	2	28	5	2	1	15	1	1	1	3	2	1	3	2	2	4	1	1	3	3	4	3	3	1	2	3	3	3	1	2	4	3	3	3	02:00:00	30	07:30:00	6	2	1	1	0	0	2	2	0	0
1928	0	11	1	25	4	1	2	20	0	0	0	1	1	2	2	2	1	2	2	1	1	2	1	1	1	1	1	1	1	1	1	1	2	2	3	1	00:00:00	10	07:00:00	5	0	1	1	0	0	1	1	1	0
1929	0	4	2	2	4	1	2	16	0	0	0	1	1	1	1	1	1	1	2	1	2	1	1	1	1	1	2	1	1	1	1	1	2	1	1	1	22:00:00	1	07:00:00	9	2	0	0	0	0	0	0	0	0
1930	1	11	1	25	3	1	1	16	0	0	0	2	2	1	2	1	1	2	2	1	1	2	1	1	1	1	1	2	2	1	1	1	2	1	1	1	01:30:00	60	08:00:00	6	1	0	1	0	0	1	2	0	0
1931	0	12	2	28	5	2	2	17	0	0	0	1	1	1	2	1	1	1	1	1	2	2	2	1	1	1	2	2	1	1	1	1	3	1	2	2	12:30:00	30	07:30:00	7	3	2	1	0	0	1	2	0	0
1932	1	4	2	2	5	1	1	14	0	0	0	1	1	1	2	1	1	2	2	1	1	2	1	2	1	1	2	1	1	2	1	2	2	1	1	1	02:00:00	30	10:30:00	8	1	1	1	0	0	1	0	1	0
1933	1	11	1	10	3	1	2	12	1	1	0	2	2	1	2	2	2	2	2	2	2	2	2	3	2	2	2	2	2	2	1	1	2	2	2	1	23:00:00	30	05:00:00	5	1	1	2	2	1	0	2	1	2
1934	1	11	1	25	4	1	1	17	0	0	0	2	3	2	2	2	4	2	2	3	3	2	1	4	1	2	2	2	2	1	1	1	2	1	1	1	12:00:00	5	06:00:00	8	0	0	0	0	0	0	0	0	0
1935	0	5	1	25	4	1	2	16	0	0	0	1	2	1	1	2	1	1	1	1	1	1	1	1	1	1	1	1	1	1	1	1	2	1	1	1	23:30:00	30	06:30:00	7	1	0	1	0	0	0	1	0	0
1936	0	11	1	25	3	2	2	14	0	0	0	2	2	2	2	2	1	2	2	2	2	2	3	1	2	1	2	3	2	3	1	2	2	3	3	2	02:00:00	30	09:00:00	99999	3	1	0	1	0	1	1	1	1
1937	1	12	2	28	5	2	1	16	0	0	0	1	1	2	1	1	1	3	2	1	2	1	2	3	2	1	1	2	2	3	1	1	3	2	1	1	22:00:00	30	08:00:00	10	0	1	2	0	0	0	2	1	0
1938	1	4	2	2	5	2	2	12	0	0	0	1	3	1	1	1	1	4	4	2	1	4	2	1	1	2	1	3	2	4	1	3	4	4	1	1	22:00:00	45	07:00:00	7	2	0	0	0	0	0	0	1	0
1939	1	12	2	28	5	1	2	13	0	0	0	1	1	1	2	1	1	1	2	1	1	1	2	4	1	1	2	4	2	1	1	1	2	1	1	1	23:00:00	5	05:00:00	6	0	0	0	0	0	1	0	0	0
1940	0	11	1	25	4	1	2	15	0	0	0	2	2	1	2	1	1	1	1	1	2	2	1	2	1	1	1	2	2	2	1	1	2	2	4	1	23:50:00	15	06:05:00	6	1	0	1	0	0	2	1	2	0
1941	1	11	1	25	4	2	2	12	0	0	0	1	2	1	1	1	1	2	2	1	1	1	1	1	1	1	1	1	1	1	1	1	1	2	2	1	00:30:00	10	06:30:00	6	1	0	0	0	0	0	0	0	0
1942	1	11	1	25	4	2	2	19	1	1	0	2	2	3	3	3	4	3	1	1	1	2	1	4	2	2	1	1	2	1	1	1	4	2	2	1	22:00:00	30	05:00:00	6	0	3	3	1	0	2	2	1	1
1943	1	5	1	25	4	1	1	16	1	1	0	2	1	4	4	3	3	4	4	3	4	4	4	4	4	4	4	3	3	2	3	4	4	4	4	4	11:00:00	190	07:00:00	5	1	0	3	2	0	3	3	3	2
1944	1	12	2	28	5	1	2	13	0	0	0	2	2	1	1	1	1	1	2	1	1	1	1	2	1	1	1	2	1	2	1	1	2	2	1	1	11:00:00	15	08:00:00	8	0	0	1	0	0	0	0	1	0
1945	0	15	1	25	4	1	1	17	0	0	0	1	2	1	2	1	1	2	2	1	2	1	1	1	2	2	2	1	2	1	1	1	3	2	2	1	12:00:00	40	06:00:00	5	3	1	2	2	2	2	1	0	2
1946	1	11	1	25	4	2	2	15	0	0	0	1	2	1	1	1	1	1	1	1	1	1	1	2	2	1	1	1	1	1	1	1	1	1	1	1	23:00:00	30	08:00:00	7	0	0	0	1	0	1	1	0	1
1947	1	11	1	25	4	1	1	13	0	0	0	2	2	1	2	1	1	1	2	1	1	1	1	1	1	1	1	1	1	1	1	1	1	1	1	1	23:50:00	20	07:00:00	6	1	1	1	0	0	0	0	0	0
1948	0	11	1	25	4	1	1	14	0	0	0	2	1	1	2	2	1	3	1	1	2	1	1	1	1	1	2	1	1	1	1	1	2	1	2	1	23:00:00	30	05:30:00	4	2	3	2	0	0	0	0	0	0
1949	0	11	1	25	4	1	1	15	0	0	0	2	1	1	2	2	1	2	1	2	1	3	1	1	2	1	3	3	1	1	1	1	3	3	3	1	01:00:00	30	10:00:00	8	1	1	0	0	0	0	1	1	0
1950	0	11	1	25	4	2	2	15	1	1	0	2	1	1	1	2	1	1	2	1	2	1	1	3	2	2	2	1	2	2	1	2	2	2	2	2	22:00:00	20	00:00:00	8	1	0	1	2	2	2	2	1	2
1951	1	11	1	25	4	2	2	13	1	1	0	1	1	1	2	2	2	2	2	1	1	1	1	1	1	1	3	1	1	1	1	1	1	2	2	1	01:00:00	30	10:00:00	5	2	2	2	0	0	1	1	1	0
1952	1	11	1	25	4	1	2	17	0	0	0	2	2	1	2	2	1	1	1	1	1	1	2	2	1	1	1	1	2	2	1	1	2	1	1	1	04:00:00	5	08:00:00	4	0	1	0	0	0	0	0	1	0
1953	1	11	1	25	4	1	2	15	0	0	0	1	1	1	2	1	1	1	1	1	1	1	1	1	1	1	1	1	1	1	1	1	1	1	1	1	23:00:00	5	05:00:00	6	0	0	0	0	0	0	0	0	0
1955	0	8	1	15	1	1	1	15	0	0	0	1	1	1	1	1	1	1	2	1	1	1	1	1	1	1	1	1	1	2	1	1	2	1	1	1	22:00:00	10	06:15:00	8	0	1	1	0	0	0	0	0	0
1956	1	3	1	15	1	2	2	11	0	0	0	2	2	1	2	2	1	2	2	2	2	2	2	3	2	1	1	2	2	2	1	2	3	1	2	1	11:00:00	10	06:30:00	7	1	1	0	0	0	1	0	1	0
1957	1	25	1	25	4	2	2	24	1	1	0	2	2	3	4	2	2	4	4	1	4	4	3	3	4	2	4	4	4	4	3	4	4	4	4	4	01:00:00	30	03:15:00	10	2	3	2	1	1	3	1	2	1
1958	0	8	1	15	1	2	2	11	0	0	0	1	1	1	2	1	1	3	1	1	2	3	2	1	2	2	3	3	2	2	3	1	3	3	3	2	02:00:00	60	08:00:00	5	3	0	0	0	0	1	1	0	0
1959	1	11	1	25	3	1	1	14	0	0	0	2	2	1	2	1	1	2	2	1	2	1	2	2	1	2	2	2	2	2	1	1	2	1	2	1	03:00:00	30	07:30:00	4	3	1	3	0	0	3	1	2	0
1960	0	12	2	28	5	1	1	16	1	1	1	2	1	1	2	2	1	4	2	1	4	2	4	1	2	2	4	4	4	4	1	2	4	3	4	3	03:00:00	240	09:00:00	3	3	3	1	0	0	2	2	3	0
1961	1	11	1	25	4	1	2	15	0	0	0	1	2	1	1	1	2	3	2	1	2	2	3	2	1	2	4	2	2	1	1	1	3	1	1	1	22:30:00	30	05:00:00	6	2	2	0	0	0	2	0	1	0
1962	1	12	2	28	5	2	2	15	0	0	0	1	1	1	1	1	1	1	1	1	1	1	1	1	1	1	3	1	1	1	1	1	1	1	1	1	00:30:00	30	06:30:00	6	2	2	3	0	0	2	1	1	0
1963	0	11	1	25	4	1	1	13	0	0	0	2	3	1	1	1	1	1	2	1	1	1	2	2	1	1	2	4	3	2	3	3	1	4	3	3	02:00:00	30	05:00:00	5	0	2	0	0	0	1	1	0	0
1964	0	11	1	25	4	1	1	13	0	0	0	2	2	1	3	3	2	3	2	2	3	2	3	2	1	1	1	2	2	2	1	2	4	4	3	2	01:00:00	20	05:00:00	8	0	1	2	0	0	0	0	1	0
1965	0	12	2	28	4	1	2	16	1	1	1	2	1	1	1	1	1	2	2	1	1	1	1	1	1	3	3	2	1	1	1	1	3	1	2	1	01:30:00	20	05:30:00	4	1	2	1	0	1	2	2	0	0
1967	0	8	1	15	2	2	2	15	1	1	0	3	3	2	4	2	2	3	3	1	3	3	4	3	1	1	1	4	3	3	1	3	3	4	3	3	02:00:00	30	09:00:00	7	1	0	1	1	0	0	1	2	1
1968	1	12	2	28	3	1	1	11	0	0	0	1	2	1	1	1	1	1	1	1	1	1	2	2	1	2	3	3	2	2	1	1	3	2	1	2	22:00:00	10		8	1	0	2	0	0	2	2	1	0
1969	0	12	2	28	3	1	2	15	0	0	0	1	1	1	1	1	1	1	1	1	1	1	1	1	2	1	1	1	1	2	1	1	1	1	1	1	12:00:00	15	06:00:00	8	0	0	0	0	0	0	0	0	0
1970	1	12	2	28	4	2	2	10	0	0	0	2	2	1	2	1	1	3	2	1	3	2	2	3	3	2	2	3	2	2	1	2	4	3	3	3	02:00:00	40	09:50:00	7	3	0	3	0	0	2	1	1	0
1971	1	11	1	25	4	2	2	17	1	0	1	2	2	1	2	1	1	1	3	1	1	2	2	3	1	1	1	2	2	2	1	1	3	1	2	1	01:00:00	8	06:00:00	6	0	0	3	0	1	1	0	1	0
1972	0	12	2	28	5	1	1	21	0	0	0	1	2	1	1	2	1	1	1	1	1	1	2	1	1	1	1	1	1	2	1	1	1	1	1	1	23:30:00	10	06:00:00	8	1	0	0	0	0	1	1	0	0
1973	1	12	2	28	5	1	1	15	0	0	0	1	1	1	1	1	1	1	2	1	1	1	1	1	1	2	2	1	1	1	1	1	1	1	2	1	23:30:00	15	05:30:00	5	1	1	0	0	0	1	0	0	0
1974	1	11	1	25	4	2	2	18	1	1	1	3	1	1	1	2	1	3	3	2	3	2	3	2	4	1	3	4	2	1	1	1	4	1	2	1	03:00:00	4	03:00:00	4	1	3	0	1	1	0	1	1	1
1975	1	15	1	25	4	2	2	17	0	0	0	1	2	1	1	2	1	1	2	1	1	2	2	1	4	1	2	2	1	2	1	2	1	4	3	1	01:00:00	35	07:00:00	8	2	0	0	0	0	0	0	1	0
1976	1	11	1	25	4	2	2	13	0	0	0	3	2	2	2	1	1	1	4	2	2	2	1	2	1	1	1	1	1	1	1	1	4	1	1	1	22:00:00	10	07:00:00	7	1	1	2	0	0	1	0	2	0
1977	1	11	1	25	4	2	2	15	1	1	0	1	2	1	2	2	1	1	2	1	2	2	1	1	1	1	1	1	1	1	1	1	2	1	1	1	12:30:00	30	06:50:00	5	2	0	0	0	0	1	0	0	0
1978	0	4	2	2	5	2	2	15	0	0	0	3	3	1	3	3	1	3	3	2	3	3	4	1	1	1	3	4	3	3	1	2	4	1	3	1	02:00:00	30	08:00:00	6	3	0	0	0	0	0	2	0	0
1980	1	4	2	2	5	1	1	15	0	0	0	2	3	1	3	3	2	3	3	3	2	2	3	4	2	2	2	2	3	4	1	3	3	3	3	3	22:30:00	40	08:00:00	7	1	3	0	0	0	2	2	2	0
1981	0	19	2	28	3	1	1	12	1	1	0	2	2	1	2	3	1	2	2	2	3	2	2	1	1	2	3	3	2	2	2	2	3	3	3	3	01:00:00	20	05:30:00	6	1	2	1	1	2	1	2	3	1
1982	0	15	2	38	3	2	1	10	0	0	0	1	2	1	2	2	1	2	1	2	2	2	2	1	1	1	3	3	2	3	1	1	2	3	3	3	12:00:00	10	09:00:00	6	3	1	1	0	0	0	0	1	0
1983	1	4	2	2	5	2	2	14	0	0	0	2	2	3	4	3	1	3	2	1	1	3	1	1	3	2	3	2	1	2	1	1	1	2	3	3	02:00:00	120	07:00:00	5	2	2	1	0	0	2	0	1	0
1984	1	20	2	4	2	2	2	11	1	1	0	1	2	2	3	2	1	4	3	2	2	1	2	2	3	2	1	1	1	2	2	2	3	2	2	2	21:30:00	20	05:20:00	7	0	1	2	0	0	1	2	0	0
1985	0	11	1	25	3	1	2	16	0	0	0	2	1	1	2	3	1	2	1	1	2	1	1	1	1	1	1	1	1	1	1	1	1	2	1	2	02:00:00	20	07:20:00	9	0	0	1	0	0	2	2	0	0
1986	0	11	1	25	4	1	1	15	0	0	0	1	1	1	1	1	1	1	2	1	1	1	2	1	1	1	1	1	1	1	1	1	2	1	1	1	01:00:00	10	06:00:00	5	1	0	0	0	0	0	0	1	0
1988	0	12	2	28	5	2	2	16	1	1	0	2	2	1	2	2	1	1	2	1	1	1	1	1	1	1	1	3	1	1	1	1	3	1	1	1	22:00:00	10	18:30:00	8	2	1	0	0	3	0	0	1	0
1989	0	20	2	4	4	2	2	15	1	1	0	1	1	1	1	2	1	1	2	1	1	1	1	1	1	1	1	1	1	2	1	1	1	1	1	2	01:00:00	10	09:00:00	7	1	1	1	0	2	0	1	0	0
1990	0	12	2	28	5	1	1	18	1	1	0	1	1	1	1	2	1	2	2	1	2	1	1	1	1	1	2	1	1	2	1	1	1	1	1	1	13:00:00	45	06:00:00	6	3	1	0	0	1	1	2	0	0
1991	0	20	2	4	5	2	2	22	0	0	0	1	1	1	1	1	1	1	1	1	1	1	1	1	1	1	1	1	1	1	1	1	1	1	1	1	10:00:00	20	07:00:00	6	0	0	0	0	0	0	0	0	0
1992	1	8	1	15	1	2	2	15	0	0	0	2	2	1	2	2	2	2	2	2	2	2	2	2	4	2	2	2	1	1	1	1	3	2	2	1	12:00:00	10	07:00:00	6	1	0	0	0	0	1	0	0	0
1993	1	11	1	25	4	2	2	12	0	0	0	1	1	1	2	1	1	2	2	1	2	1	2	1	1	1	1	1	1	2	1	1	1	1	1	1	12:00:00	19	09:00:00	7	1	0	0	0	0	0	0	0	0
1994	1	11	1	25	4	2	2	13	0	0	0	2	2	1	2	2	1	2	2	1	1	1	1	2	1	2	1	2	2	2	1	1	2	2	1	2	23:00:00	120	10:00:00	5	2	0	2	0	0	0	1	2	0
1995	0	11	1	25	4	1	1	15	0	0	0	1	1	1	1	1	1	1	1	1	1	1	1	1	1	1	1	1	1	1	1	1	1	1	1	1	23:00:00	5	05:00:00	5	0	0	0	0	0	0	0	0	0
1996	0	11	1	25	4	2	2	15	0	0	0	1	2	2	2	2	1	3	1	1	3	2	1	2	1	1	3	1	1	2	1	2	1	2	2	2	01:00:00	40	09:00:00	7	3	0	0	0	0	1	1	0	0
1997	1	11	1	25	4	2	2	14	0	0	0	2	2	1	2	2	1	2	2	2	2	1	2	2	2	1	2	1	2	2	1	2	2	2	2	1	01:00:00	20	06:00:00	7	1	1	0	0	0	0	1	2	0
1998	1	12	2	28	5	1	1	17	1	1	1	1	2	1	2	1	1	2	2	1	2	1	1	1	1	1	2	2	1	1	1	1	2	2	1	1	01:00:00	10	06:00:00	5	0	1	0	0	0	1	0	0	0
1999	1	21	1	25	4	2	2	14	1	1	1	2	2	2	2	1	1	3	2	1	2	2	2	2	3	1	2	3	2	2	3	2	3	2	2	3	04:00:00	60	07:00:00	4	2	1	2	0	0	1	1	2	0
2000	1	11	1	25	4	1	2	16	1	0	0	1	1	2	2	1	1	1	2	1	1	1	1	2	1	1	3	3	1	1	1	1	3	1	3	1	03:30:00	180	06:00:00	3	3	0	3	1	0	1	2	0	1
2001	0	11	1	25	4	1	1	12	1	1	0	2	3	1	3	2	2	3	3	2	3	3	2	1	3	2	2	2	2	2	2	2	2	2	2	2	01:01:00	30	05:00:00	5	1	2	1	1	1	1	1	2	1
2003	1	7	2	29	3	2	2	10	0	0	0	1	1	1	1	1	1	1	1	1	1	1	1	1	1	1	1	1	1	1	1	1	1	1	1	1	10:00:00	10	07:00:00	8	0	0	0	0	0	0	0	0	0
2005	1	12	2	6	5	2	2	12	1	0	0	3	4	3	3	3	3	3	4	3	4	4	4	4	4	2	4	2	4	3	2	2	4	3	4	4	12:00:00	10	06:00:00	5	1	1	1	0	0	1	0	1	0
2007	1	15	2	29	5	2	2	14	0	0	0	2	2	1	2	1	1	1	2	1	1	1	1	3	1	1	1	2	2	2	2	1	1	1	1	1	03:00:00	6	10:00:00	6	0	1	0	0	0	0	0	2	0
2008	1	8	2	29	2	1	1	11	0	0	0	1	1	1	2	1	1	3	1	1	1	1	1	1	1	1	2	2	1	2	1	1	2	1	2	1	21:30:00	40	05:00:00	5	2	2	2	0	0	1	1	0	0
2009	1	22	2	29	3	1	2	15	0	0	0	4	4	3	2	1	1	1	2	1	1	3	2	2	1	1	1	1	3	2	1	1	2	3	2	1	12:30:00	3	09:20:00	8	0	0	0	0	0	1	2	1	0
2010	1	15	2	29	3	2	2	13	0	1	0	4	3	1	3	3	2	2	2	2	2	1	2	4	2	1	4	2	2	2	1	1	4	1	2	2	23:00:00	60	07:00:00	4	3	2	2	2	0	0	3	2	2
2011	1	20	2	29	4	2	2	17	1	1	0	1	1	1	2	1	1	3	4	2	3	2	3	4	1	1	3	1	2	1	1	1	1	2	1	2	02:00:00	180	09:00:00	8	3	0	0	2	2	3	1	3	2
2012	0	27	2	29	5	2	2	14	0	0	0	2	2	1	2	1	1	3	2	2	2	1	1	1	1	1	1	2	2	2	1	1	1	1	1	1	22:00:00	10	06:00:00	7	0	1	1	0	0	1	0	1	0
2013	1	20	2	29	4	2	2	16	0	0	0	1	1	1	2	2	1	2	1	1	1	3	3	4	1	1	3	1	2	2	1	1	2	3	2	2	02:00:00	30	09:00:00	7	2	1	1	0	0	1	1	0	0
2014	0	15	2	6	5	1	2	15	0	0	0	1	2	1	2	1	1	2	1	1	2	3	2	1	3	3	1	4	1	2	2	3	3	3	4	4	12:00:00	10	07:30:00	7	1	1	0	0	0	0	1	0	0
2015	0	4	2	2	4	2	2	14	0	0	0	1	4	2	4	1	1	3	1	3	4	2	1	1	1	1	1	4	3	4	2	2	2	3	1	1	23:00:00	20	07:30:00	8	2	1	0	0	0	0	1	0	0
2016	0	27	2	29	2	2	2	13	0	0	0	1	1	1	1	1	1	1	1	1	2	1	2	1	1	1	1	2	2	2	1	2	2	3	1	1	22:00:00	10	07:00:00	8	0	0	0	0	0	1	0	1	0
2018	1	12	2	29	5	2	2	15	0	0	0	2	2	1	2	2	1	2	2	2	2	1	2	3	1	1	2	3	3	2	1	2	2	3	3	2	23:00:00	30	09:00:00	10	1	0	0	0	0	1	1	2	0
2019	1	15	2	29	4	1	1	15	0	0	0	2	2	1	1	2	1	2	1	1	1	1	1	2	1	2	2	1	2	2	1	1	1	1	1	1	22:00:00	10	05:30:00	7	1	0	1	0	0	1	1	0	0
2020	1	15	2	29	5	1	1	12	0	0	0	2	1	1	1	1	1	1	2	1	1	1	1	2	1	1	1	1	1	1	1	1	1	1	1	1	23:00:00	5	07:00:00	8	0	1	0	1	0	1	0	0	1
2021	1	12	2	29	3	1	2	16	1	1	0	2	1	1	1	1	2	1	2	1	1	1	2	2	1	3	3	1	1	1	1	1	1	1	1	1	03:03:00	60	00:01:00	8	1	0	0	0	0	0	1	0	0
2022	0	12	2	28	5	2	2	18	0	0	0	2	1	1	2	1	1	2	2	1	2	2	1	1	2	1	3	3	2	2	1	2	3	3	3	2	02:00:00	30	09:00:00	6	3	1	3	0	0	2	0	3	0
2023	1	27	2	29	5	2	1	14	1	1	0	1	2	1	2	2	1	2	2	2	2	3	4	3	1	1	1	1	2	3	1	1	3	2	4	1	22:00:00	5	08:00:00	7	1	3	1	0	2	3	3	3	0
2024	1	15	2	29	5	2	2	10	1	1	0	3	3	1	3	2	1	3	1	1	1	3	3	3	1	1	2	3	1	2	1	2	3	3	3	3	01:00:00	30	09:00:00	7	3	1	0	0	0	1	1	2	0
2025	1	8	1	15	1	2	1	16	0	0	0	2	3	1	3	3	3	3	2	2	2	2	3	3	1	2	1	3	3	2	1	3	3	2	2	2	01:00:00	30	08:00:00	6	2	0	0	0	0	1	1	2	0
2026	1	8	1	15	2	1	2	16	0	0	0	3	2	1	2	2	1	2	2	1	2	2	3	3	1	1	1	2	2	2	1	2	2	3	3	2	07:00:00	30	09:00:00	7	0	0	0	0	0	1	0	1	0
2027	0	8	1	15	2	1	1	16	0	0	0	1	1	1	2	2	1	2	1	1	2	2	2	2	2	2	2	3	2	1	1	1	2	2	2	1	22:00:00	30	04:30:00	6	0	0	0	0	0	0	0	0	0
2028	1	8	1	15	2	2	2	16	0	0	0	2	2	2	3	1	1	3	1	1	3	2	2	2	1	1	2	4	3	3	2	2	3	4	4	4	23:00:00	10	05:00:00	4	0	3	0	0	1	3	2	0	0
2029	0	8	1	15	2	1	2	12	0	0	0	1	1	1	2	1	1	2	2	2	2	1	2	3	1	1	3	2	2	1	1	1	3	2	1	2	11:00:00	60	06:30:00	6	3	1	2	0	0	3	2	1	0
2030	1	8	1	15	2	1	1	15	1	1	1	2	2	1	2	2	1	3	2	1	2	1	1	1	1	2	2	1	1	1	1	2	3	1	3	2	01:00:00	15	02:00:00	5	2	1	1	1	0	2	2	1	1
2031	0	15	2	29	3	2	2	16	0	0	0	1	1	1	1	1	1	2	1	1	1	1	1	1	1	1	1	2	2	1	1	1	1	1	1	1	23:00:00	10	07:30:00	7	1	1	0	0	0	1	0	1	0
2032	0	8	1	15	2	2	1	17	0	0	0	2	1	2	2	2	1	2	1	2	2	2	2	1	2	2	2	2	2	2	1	1	3	2	2	1	02:00:00	15	10:00:00	9	2	1	1	0	0	0	0	0	0
2033	0	8	1	15	2	2	2	18	0	0	0	2	2	2	3	2	1	4	4	1	4	4	4	1	1	1	4	4	4	4	4	4	4	4	4	4	02:00:00	30	11:00:00	4	2	2	1	1	0	1	3	2	1
2034	1	3	1	15	2	1	1	14	0	0	0	2	2	1	2	1	1	1	1	1	1	1	2	2	4	3	1	2	2	2	2	1	2	1	2	2	01:00:00	2	08:00:00	7	0	1	0	0	0	2	0	1	0
2035	1	8	1	15	2	1	2	17	0	0	0	1	2	1	2	1	1	1	1	1	1	1	1	2	1	2	2	1	1	1	1	1	1	1	2	1	22:00:00	15	06:00:00	7	1	0	2	0	0	2	0	1	0
2036	1	8	1	15	2	2	2	13	1	1	1	3	2	2	3	2	1	2	2	1	2	2	2	2	2	2	3	3	3	3	3	3	2	3	3	3	23:50:00	30	04:00:00	8	2	2	1	0	0	2	2	2	0
2037	1	15	2	29	4	2	2	15	0	0	0	2	2	1	1	1	1	1	1	1	1	1	1	2	1	1	1	1	1	1	1	1	1	1	1	1	22:00:00	10	08:00:00	9	0	0	0	0	0	1	2	0	0
2038	0	8	1	15	2	1	2	14	1	1	1	3	2	1	3	3	1	2	1	1	2	2	1	1	1	1	2	1	1	1	1	1	1	1	1	1	23:50:00	30	08:00:00	7	2	0	2	1	0	0	2	0	1
2039	1	8	1	15	2	1	1	16	0	0	0	2	1	3	2	1	1	3	3	2	1	3	2	4	1	1	1	3	4	4	4	2	2	3	3	3	22:00:00	5	06:30:00	9	0	0	0	0	0	0	1	0	0
2040	0	8	1	15	2	1	2	13	1	1	0	3	4	1	3	2	3	2	2	2	3	2	1	2	3	2	2	3	2	1	1	1	4	1	4	2	23:00:00	30	06:30:00	7	0	2	0	3	0	2	2	0	3
2045	1	27	2	29	5	2	2	15	0	0	0	1	2	2	2	2	2	2	2	1	2	2	1	2	1	3	2	2	2	1	1	2	2	2	2	1	01:30:00	60	10:00:00	8	3	0	0	0	0	0	0	1	0
2046	1	15	2	29	5	1	2	12	0	0	0	2	2	1	2	2	1	1	1	1	1	2	1	1	1	1	1	2	2	1	1	2	1	2	2	2	01:30:00	30	08:00:00	7	1	1	1	0	0	0	0	1	0
2047	1	11	2	29	4	1	2	17	0	0	0	1	1	2	1	1	1	1	3	1	1	2	1	2	1	1	3	2	2	2	1	1	3	1	1	1	01:00:00	50	07:00:00	6	3	1	1	0	1	2	0	1	0
2048	0	15	2	29	5	2	1	12	0	0	0	2	3	1	2	3	2	4	3	3	3	2	1	1	1	1	3	1	2	3	1	3	4	1	2	1	01:30:00	15	07:30:00	7	1	0	1	0	0	3	3	1	0
2049	1	11	1	25	4	2	2	20	0	0	0	3	2	1	2	1	1	2	2	1	2	2	1	2	1	1	2	2	2	1	1	1	2	1	2	1	12:00:00	20	06:00:00	6	1	2	1	0	0	2	1	1	0
2050	1	12	2	28	5	2	2	17	0	0	0	2	2	1	2	2	1	2	2	2	2	2	2	2	2	1	1	2	1	1	1	1	2	2	2	2	01:30:00	2	07:00:00	6	1	0	1	0	0	0	1	1	0
2051	1	11	1	25	4	1	1	17	0	0	0	1	1	1	1	1	1	1	3	1	1	1	1	1	1	1	3	1	1	1	1	1	1	1	1	1	08:30:00	50	13:00:00	4	3	1	0	0	0	0	0	0	0
2052	0	14	1	25	4	1	1	17	0	0	0	1	1	1	1	2	1	1	2	1	1	1	1	1	1	1	2	1	1	1	1	1	2	2	1	1	02:00:00	20	06:45:00	6	1	1	0	0	0	1	1	0	0
2053	0	11	1	25	4	1	1	28	0	0	0	1	1	1	1	1	1	1	1	1	1	1	1	1	1	1	1	1	1	1	1	1	1	1	1	1	23:50:00	30	06:00:00	8	0	0	0	0	0	0	0	0	0
2054	1	8	1	15	2	2	2	17	0	0	0	2	3	1	2	1	1	2	2	1	2	2	3	2	1	2	2	2	3	2	1	1	3	2	3	2	00:30:00	20	07:00:00	6	1	0	0	0	0	0	1	1	0
2055	1	15	2	6	5	1	2	14	0	0	0	4	4	3	4	3	4	4	4	4	4	3	4	3	1	1	2	4	4	4	4	4	3	4	3	4	03:00:00	15	13:00:00	5	1	0	2	2	0	1	1	3	2
2056	0	15	1	25	4	1	1	19	0	0	0	1	1	1	1	1	1	1	1	1	1	1	1	1	1	1	1	1	1	1	1	1	1	1	1	1	23:00:00	15	05:00:00	7	0	0	0	0	0	0	0	0	0
2057	1	13	2	29	2	1	2	14	1	1	1	2	2	3	3	3	2	3	2	2	3	3	3	3	2	2	4	2	3	3	2	3	3	3	3	2	02:00:00	30	08:00:00	6	3	1	0	0	0	1	0	1	0
2058	0	15	2	29	5	1	2	16	1	1	0	2	1	1	2	1	1	2	1	2	1	2	2	2	1	1	1	1	2	1	1	1	2	1	2	1	00:00:00	15	08:00:00	7	0	0	0	0	1	1	0	1	0
2059	1	11	1	25	4	1	2	15	1	1	0	2	2	1	2	1	1	3	3	2	3	2	2	2	2	3	3	2	2	2	1	1	3	2	2	1		30	06:20:00	5	3	3	2	2	2	2	2	2	2
2060	0	8	1	15	2	2	1	12	1	1	0	2	2	1	2	1	1	2	2	1	2	2	2	1	1	1	1	1	2	1	1	1	2	2	2	1	02:00:00	10	10:00:00	7	0	0	0	0	0	0	0	0	0
2061	1	12	2	28	5	2	2	17	0	0	0	2	1	1	1	1	1	1	1	1	1	1	1	1	2	2	2	1	1	1	1	1	1	1	3	1	02:00:00	60	12:00:00	10	3	0	0	0	0	0	0	0	0
2062	1	11	1	25	4	2	2	23	1	0	0	1	1	1	1	1	3	1	1	1	2	1	1	1	1	2	2	3	2	1	1	1	2	2	1	4	01:00:00	5	06:00:00	6	1	1	1	0	0	1	1	0	0
2063	1	5	1	25	4	1	2	18	0	0	0	2	2	1	2	2	1	2	1	2	2	2	3	3	1	2	2	2	3	2	2	2	2	2	3	2	01:00:00	30	05:30:00	5	1	2	1	0	1	1	2	2	0
2064	0	11	1	25	4	1	2	16	0	0	0	1	1	1	2	1	1	1	1	1	1	1	1	1	1	1	1	2	1	1	1	1	1	1	2	1	10:03:00	30	06:00:00	7	0	0	1	0	0	0	1	0	0
2065	1	4	2	29	3	2	2	15	1	1	0	2	2	3	3	1	1	4	3	2	3	2	3	3	2	1	4	2	2	3	2	3	4	3	4	4	00:00:00	15	06:00:00	6	2	3	1	0	0	2	2	1	0
2066	0	21	2	29	5	2	2	16	0	0	0	2	2	1	2	2	1	2	3	1	2	2	2	2	2	1	2	2	2	2	2	2	2	2	2	1	11:45:00	30	05:00:00	7	1	1	1	0	1	1	1	1	0
2067	1	3	1	15	2	2	2	12	0	0	0	4	3	3	3	3	2	3	4	3	3	3	4	2	3	2	2	3	3	3	2	4	3	3	3	3	22:00:00	30	07:00:00	6	1	1	0	0	0	0	0	2	0
2068	0	5	2	29	2	1	1	13	0	0	0	2	2	1	2	1	1	1	1	1	1	1	3	3	1	1	2	2	2	2	2	2	2	1	1	2	22:45:00	15	06:00:00	6	2	3	2	0	2	1	2	1	0
2070	1	12	2	28	4	1	1	16	1	1	1	2	2	2	2	2	2	2	2	2	2	2	2	2	2	2	2	2	2	2	2	2	2	2	2	2	23:00:00	45	05:00:00	5	0	0	0	0	0	0	0	0	0
2071	0	15	2	29	3	1	2	12	0	0	0	1	1	1	2	1	1	2	1	1	1	1	1	1	1	1	2	1	1	1	1	1	1	2	1	1	00:00:00	15	08:00:00	8	1	2	2	1	0	1	1	0	1
2072	0	15	2	29	5	1	1	8	0	0	0	1	1	1	1	1	1	1	1	1	1	1	1	1	1	1	1	1	1	1	1	1	1	1	1	1	01:00:00	4	07:00:00	8	0	0	0	0	0	0	0	2	0
2073	1	21	2	29	3	1	1	14	0	0	0	1	1	1	1	1	1	1	2	1	1	1	1	1	1	1	1	1	1	1	1	1	1	1	1	1	23:45:00	5	05:30:00	5	0	0	0	0	0	0	0	0	0
2074	0	15	2	29	3	1	1	9	0	0	0	1	1	2	2	1	1	2	1	1	1	1	1	1	1	1	2	2	2	1	1	1	1	1	1	1	01:00:00	30	09:00:00	6	1	1	1	1	0	1	1	1	1
2075	1	15	2	6	5	2	2	20	0	0	0	3	3	2	4	4	4	3	4	1	4	4	4	4	2	4	4	4	4	4	2	4	4	4	4	4	22:00:00	10	06:00:00	7	1	0	2	0	0	1	2	1	0
2077	1	8	1	15	2	2	2	12	0	0	0	2	2	1	2	1	1	2	2	1	2	1	1	3	1	1	1	2	2	1	1	1	2	2	2	2	22:00:00	15	06:00:00	7	1	2	0	0	0	2	2	0	0
2080	0	15	1	13	5	1	1	10	0	0	0	1	3	1	3	1	3	3	3	2	2	3	2	2	2	2	2	2	2	2	2	2	2	2	2	2	08:00:00	2	12:12:00	3	0	1	1	1	1	1	1	1	1
2081	1	4	2	2	5	2	2	17	0	0	0	1	2	2	1	2	1	2	1	2	1	2	1	1	2	1	2	1	2	1	2	1	1	2	1	1	00:00:00	60	06:00:00	99999	1	1	1	1	1	1	1	1	1
2082	0	11	1	25	4	1	1	16	0	0	0	1	2	1	2	1	1	3	2	1	2	1	1	2	1	1	1	3	2	2	1	1	3	2	3	1	11:00:00	1	08:00:00	6	0	1	0	0	0	0	0	0	0
2083	0	3	2	29	2	1	1	14	0	0	0	2	2	2	2	2	2	2	2	2	2	2	2	2	1	1	2	2	2	2	1	2	2	2	1	1	22:00:00	10	07:00:00	6	0	1	2	1	0	2	2	1	1
2084	1	4	2	2	5	1	1	12	0	0	0	2	2	1	1	1	1	1	1	1	2	2	2	3	2	1	1	2	2	1	1	1	2	2	2	1	23:00:00	2	06:00:00	7	0	0	0	0	0	0	1	0	0
2085	0	11	1	25	4	2	2	20	0	0	0	1	1	2	1	2	1	2	2	2	2	1	3	2	1	1	2	2	1	1	1	1	2	1	2	1	23:30:00	60	05:00:00	5	2	1	1	0	1	0	2	0	0
2086	1	4	2	2	5	2	1	14	0	0	0	1	2	2	2	2	1	2	1	1	2	1	2	2	2	1	1	2	1	2	1	1	2	1	1	1	22:30:00	15	06:00:00	7	1	1	0	0	0	1	1	1	0
2088	0	15	2	29	5	1	2	16	0	0	0	1	1	1	2	1	1	2	1	1	2	1	1	1	1	1	1	1	1	1	1	1	1	1	1	1	10:30:00	30	05:30:00	7	2	2	0	0	0	0	0	0	0
2090	0	15	2	29	5	1	1	14	0	0	0	1	1	1	1	1	1	1	1	1	1	1	1	1	1	1	1	1	1	1	1	1	1	1	1	1	23:30:00	15	08:00:00	9	2	0	0	0	0	0	0	0	0
2091	1	22	2	29	3	2	2	8	0	0	0	1	1	1	2	1	1	1	2	1	1	2	1	3	1	1	1	1	2	2	1	1	3	2	1	1	23:00:00	30	06:00:00	6	0	0	3	0	0	2	3	0	0
2093	1	15	2	29	5	1	1	13	1	1	0	1	1	1	1	1	1	2	1	1	1	1	1	1	1	1	1	3	1	1	1	1	1	1	1	1	00:00:00	5	07:00:00	7	0	0	0	0	0	1	0	0	0
2094	1	13	2	29	3	2	2	16	0	0	0	1	2	3	3	2	2	3	4	1	3	4	4	3	1	2	2	4	4	4	1	3	3	4	4	4	01:00:00	20	09:00:00	9	1	0	0	2	0	2	1	0	2
2095	1	4	2	2	4	2	2	8	0	0	0	1	1	1	1	2	2	2	2	1	1	1	2	2	1	1	1	1	2	2	1	1	3	2	3	2	12:00:00	10	06:00:00	6	0	0	0	0	0	0	0	1	0
2097	0	16	2	29	3	1	1	16	1	1	0	1	1	2	2	1	1	2	2	1	2	2	2	2	1	1	1	2	2	2	1	2	2	2	2	2	23:40:00	30	05:00:00	7	1	0	0	1	0	0	0	0	1
2098	1	4	2	2	3	1	2	11	0	0	0	3	3	3	3	2	2	3	3	2	2	2	2	1	2	2	4	3	3	3	1	2	2	2	2	2	01:00:00		06:00:00	5	1	1	1	0	0	0	0	1	0
2099	1	20	2	4	3	2	1	16	0	0	0	1	1	2	3	1	2	3	3	2	3	3	3	1	3	2	4	2	3	3	1	2	4	2	3	2	02:30:00	30	04:00:00	3	3	1	2	0	0	0	0	3	0
2100	1	12	2	29	5	2	2	14	1	0	0	1	2	2	2	1	2	1	2	1	1	2	2	2	1	1	2	2	2	1	1	2	2	3	1	4	22:10:00	10	07:30:00	8	0	1	2	0	0	0	0	1	0
2101	0	8	1	15	4	1	2	13	1	1	1	2	2	2	2	1	1	2	2	1	2	2	1	1	1	1	2	1	2	2	1	1	4	2	4	2	23:40:00	45	09:00:00	7	2	0	0	0	0	0	0	0	0
2103	1	4	2	2	5	2	2	15	1	1	0	3	2	2	3	3	3	3	3	2	2	2	1	1	1	1	3	2	2	2	1	1	1	1	1	1	23:00:00	120	07:00:00	6	2	2	2	2	0	0	2	2	2
2104	1	4	2	2	4	2	2	14	1	1	0	1	2	1	2	2	1	3	2	1	2	4	3	2	2	1	3	4	2	2	2	3	2	3	3	3	03:00:00	25	11:00:00	7	1	0	0	1	0	1	1	3	1
2105	0	12	2	28	2	1	2	19	0	0	0	1	1	1	1	2	1	1	1	1	1	1	1	1	1	1	1	1	1	1	1	1	1	1	1	1	12:00:00	60	03:00:00	6	0	0	0	0	0	0	0	0	0
2106	1	4	2	2	5	1	1	15	0	0	0	1	2	1	1	1	1	2	1	1	1	1	1	1	1	1	1	1	1	1	1	1	1	1	1	1	00:00:00	15	07:00:00	6	1	0	0	0	0	0	0	0	0
2107	1	4	2	2	5	1	1	16	0	0	0	2	2	1	2	2	1	2	2	1	2	2	2	2	2	2	1	3	3	2	1	2	2	2	3	2	23:30:00	30	08:00:00	8	1	0	2	0	0	1	3	0	0
2109	1	4	2	2	5	1	1	15	0	0	0	1	1	1	1	1	1	1	2	1	1	1	1	1	1	1	1	1	1	1	1	1	1	1	1	1	00:00:00	10	06:00:00	6	0	0	0	0	0	0	1	0	0
2110	1	4	2	2	3	2	1	13	0	0	0	1	1	1	2	1	1	2	3	1	1	2	2	1	1	1	1	2	1	1	1	1	2	2	2	1	22:30:00	40	05:00:00	7	2	0	0	1	0	0	1	0	1
2111	1	4	2	2	3	1	2	16	1	1	0	1	2	1	3	1	1	3	2	1	1	2	2	1	1	2	2	2	2	1	1	2	1	2	2	3	01:00:00	20	06:00:00	5	1	0	2	0	0	0	1	0	0
2112	1	19	2	29	1	1	2	14	0	0	0	1	1	1	1	1	2	2	2	1	1	2	1	2	1	2	2	2	1	1	1	1	1	2	2	2	23:30:00	10	05:00:00	6	1	1	1	0	2	2	2	0	0
2113	1	21	2	2	3	2	2	10	1	1	0	2	2	2	2	3	3	3	2	1	2	3	4	3	3	2	4	2	3	2	2	1	2	2	2	2	01:00:00	20	10:30:00	5	2	2	2	2	0	2	2	2	2
2114	1	18	2	2	5	2	1	13	1	1	1	2	1	1	2	1	1	2	2	1	2	1	1	2	1	2	2	1	1	1	1	2	1	2	1	1	22:00:00	30	08:00:00	10	2	0	1	0	0	1	0	1	0
2116	1	8	1	15	2	2	2	17	1	1	0	3	3	3	4	3	2	2	3	3	3	3	4	3	1	2	3	4	4	4	1	2	2	3	4	3	02:00:00	60	05:00:00	3	3	2	1	0	1	1	3	3	0
2117	1	15	2	29	5	2	2	19	0	0	0	1	1	1	1	1	1	1	1	1	1	1	1	1	1	1	1	1	1	1	1	1	1	1	1	1	23:00:00	5	06:00:00	6	0	0	0	0	0	0	0	0	0
2118	1	15	2	29	5	1	2	12	0	0	0	1	1	1	1	1	1	3	2	1	1	2	1	1	1	2	3	1	1	1	1	1	1	1	2	1	00:30:00	15	08:00:00	5	2	2	0	2	0	0	1	0	2
2119	1	3	2	29	4	1	2	14	0	0	0	1	1	1	1	1	1	1	2	1	1	1	1	1	1	2	2	1	1	1	1	1	2	1	2	1	23:00:00	15	06:05:00	5	2	1	2	0	0	1	1	1	0
2120	1	12	2	28	5	2	1	8	1	1	0	4	4	2	4	2	3	3	4	4	4	3	3	4	2	2	3	4	3	3	2	3	4	3	4	3	23:00:00	30	10:00:00	11	2	2	2	1	0	0	3	2	1
2121	1	4	2	2	5	1	1	15	0	0	0	1	1	1	1	1	1	2	2	1	1	1	1	1	1	1	1	1	1	1	1	1	2	1	1	1	22:00:00	10	04:00:00	5	0	1	1	0	0	1	0	1	0
2122	0	15	2	29	4	2	2	10	0	0	0	1	1	1	1	1	1	2	1	1	1	1	2	1	1	1	3	2	2	1	1	1	2	3	1	1	01:00:00	60	10:00:00	8	3	0	0	0	0	1	1	0	0
2123	0	4	2	2	5	1	1	8	0	0	0	1	1	1	1	1	1	1	1	1	1	1	1	1	1	1	3	1	1	1	1	1	1	1	1	1	22:00:00	30	02:00:00	7	2	2	0	0	0	0	0	0	0
2124	1	2	1	20	5	2	2	15	0	0	0	1	2	1	2	2	1	2	2	1	2	2	2	3	1	1	1	1	2	2	1	1	2	2	2	1	23:30:00	30	07:00:00	7	2	1	2	0	0	2	1	0	0
2125	0	2	1	20	2	1	2	15	0	0	0	1	1	1	1	1	1	2	1	1	1	1	1	1	1	1	1	2	1	1	1	1	2	1	1	1	23:00:00	15	09:00:00	9	0	0	2	0	0	2	2	0	0
2126	0	2	1	20	1	1	1	16	0	0	0	1	1	1	1	1	1	1	1	1	1	1	1	1	1	1	1	2	2	1	1	2	1	2	2	1	23:00:00	45	07:00:00	7	2	2	3	0	0	0	0	1	0
2127	0	2	1	20	1	1	2	13	1	1	1	1	2	1	2	2	1	1	2	1	1	2	4	1	2	1	3	1	1	1	1	1	4	1	1	1	23:30:00	20	08:30:00	8	0	1	0	0	0	0	3	0	0
2128	0	2	1	20	5	2	2	15	0	0	0	1	1	1	1	1	1	1	1	1	1	1	1	1	1	1	1	1	1	1	1	1	1	1	1	1	01:00:00	30	11:00:00	8	0	0	0	0	0	0	0	0	0
2129	1	12	2	29	5	2	2	15	0	0	0	1	1	1	2	1	1	2	1	1	2	1	1	1	1	1	1	1	1	2	1	1	2	2	2	2	01:00:00	10	11:00:00	7	0	1	1	0	2	1	1	1	0
2131	0	12	2	28	3	1	2	13	0	0	0	1	1	2	1	3	2	1	2	1	1	1	3	2	1	1	3	1	2	1	1	1	3	2	4	1	12:00:00	180	08:00:00	6	3	0	2	2	1	2	0	1	2
2132	1	15	2	28	2	1	1	16	0	0	0	1	1	1	1	1	1	1	2	1	1	2	1	2	1	1	1	1	1	1	1	1	2	1	1	1	23:00:00	5	06:00:00	6	0	1	1	0	0	1	0	0	0
2133	0	9	2	28	2	1	2	8	0	0	0	1	1	1	1	1	1	1	2	1	1	1	1	1	1	1	1	1	1	1	1	1	1	1	2	1	23:00:00	6	06:30:00	6	1	0	0	0	0	0	0	0	0
2134	1	12	2	28	3	1	2	13	0	0	0	2	2	1	2	1	2	2	2	1	1	2	2	2	1	2	3	2	2	3	1	2	2	3	2	2	03:00:00	50	11:00:00	6	3	3	0	1	0	3	2	1	1
2135	1	12	2	28	2	2	1	15	1	1	0	1	1	2	1	1	2	1	2	1	1	1	1	1	1	1	2	1	1	1	1	2	1	2	1	1	11:00:00	30	03:30:00	5	0	1	1	0	0	2	1	1	0
2136	0	12	2	28	2	2	2	13	1	1	1	2	4	1	4	4	2	4	1	4	4	4	4	1	1	2	4	4	4	4	1	4	4	4	4	4	03:00:00	50	11:00:00	5	3	1	1	1	1	1	1	1	1
2137	1	11	1	25	4	1	1	17	0	0	0	2	2	3	2	4	2	4	4	1	3	3	2	2	1	4	3	2	2	1	1	1	4	2	2	1	00:24:00	144	03:15:00	4	3	3	3	3	0	2	2	3	3
2138	1	12	2	28	3	1	2	16	1	1	0	2	2	1	2	2	1	2	4	2	2	2	2	3	3	1	4	2	3	3	3	2	3	2	2	2	02:30:00	60	07:45:00	5	3	0	1	0	0	1	2	1	0
2139	1	27	2	29	3	1	2	14	1	1	1	3	2	1	3	2	2	4	2	1	2	2	3	3	3	3	1	3	3	2	1	3	4	4	4	4	01:00:00	5	10:00:00	7	2	1	1	0	0	3	2	2	0
2140	0	2	1	20	5	2	2	16	0	0	0	1	1	1	2	1	1	1	1	1	1	1	1	2	1	1	1	1	1	1	1	1	1	2	1	1	01:00:00	5	08:30:00	7	1	0	1	0	0	2	0	0	0
2141	0	2	1	20	5	2	2	18	0	0	0	2	2	2	3	3	1	3	4	1	3	3	3	3	3	3	3	3	3	3	2	3	3	3	3	3	02:00:00	60	08:00:00	7	3	1	0	0	0	2	2	3	0
2142	0	11	1	25	5	1	2	16	0	0	0	1	1	2	1	1	1	1	2	1	1	2	1	1	1	2	2	1	1	1	1	1	1	1	1	1	00:00:00	30	11:00:00	6	1	0	0	0	0	0	1	2	0
2143	0	11	1	25	5	2	2	14	0	0	0	2	1	1	1	1	1	1	1	1	1	1	1	1	1	1	1	1	1	1	1	1	1	1	1	1	23:00:00	20	06:30:00	8	1	2	1	0	0	1	0	0	0
2145	1	2	1	20	2	1	1	16	0	0	0	1	2	1	1	1	1	1	2	1	1	1	1	1	1	1	2	2	1	1	1	1	1	2	2	1	22:30:00	2	06:00:00	7	0	1	1	0	0	0	0	0	0
2146	1	2	1	20	3	1	2	15	0	0	0	1	1	1	1	1	1	1	1	1	1	2	2	2	2	1	1	1	1	1	1	1	1	1	2	1	12:00:00	5	08:00:00	8	1	1	0	0	0	1	0	1	0
2147	1	11	1	25	5	1	1	16	0	0	0	2	2	2	2	1	1	1	2	1	1	1	2	3	1	1	1	1	2	2	3	1	2	1	2	2	09:30:00	5	07:00:00	8	0	1	1	0	0	1	1	1	0
2148	1	2	1	20	2	2	2	15	0	0	0	1	1	2	2	1	1	1	2	1	1	2	2	3	1	1	3	2	3	3	1	1	1	2	2	2	03:00:00	20	10:00:00	6	2	3	0	0	0	0	0	0	0
2149	1	12	2	28	2	1	1	16	1	0	0	1	1	1	1	1	1	1	2	1	1	1	1	2	1	1	1	1	1	1	1	1	2	1	1	1	23:00:00	5	07:00:00	8	0	0	0	0	0	0	0	1	0
2150	0	12	2	28	5	1	2	17	1	1	1	1	2	2	1	1	2	3	3	1	1	1	1	1	1	1	3	2	1	1	1	1	2	1	2	1	01:00:00	60	07:00:00	6	1	0	0	0	2	1	1	0	0
2151	1	11	1	25	5	2	2	13	1	1	0	3	4	1	4	4	2	3	4	3	2	1	2	4	2	2	2	4	4	4	1	2	4	1	4	2	00:00:00	30	06:00:00	4	1	2	2	0	0	1	1	2	0
2152	0	1	2	28	4	2	2	12	0	0	0	1	1	1	1	1	1	1	1	1	1	1	1	1	1	1	1	1	1	1	1	1	1	1	1	1	21:00:00	20			0	0	0	0	0	0	0	0	0
2153	0	5	1	25	5	1	1	15	1	1	1	3	2	1	2	2	2	2	1	2	2	2	3	3	3	2	3	3	3	3	4	4	4	3	4	3	21:00:00	10	06:00:00	8	0	2	2	0	0	1	2	2	0
2154	1	11	1	25	5	2	2	15	1	1	1	2	2	2	1	2	1	4	2	2	3	3	3	2	1	1	1	4	3	2	1	3	3	2	4	3	23:30:00	30	06:00:00	6	1	1	1	1	0	0	3	2	1
2155	1	11	1	25	5	2	2	17	1	1	1	1	2	1	2	1	1	2	3	2	2	2	2	3	4	2	2	3	3	2	1	2	3	1	2	1	12:00:00	60	00:00:00	6	2	3	2	0	0	1	0	3	0
2156	1	10	2	28	5	1	2	20	0	0	0	1	1	1	2	1	1	2	2	1	1	1	1	1	1	2	2	1	1	1	1	1	1	1	1	1	00:30:00	30	05:00:00	5	1	1	0	0	0	0	0	0	0
2157	0	2	1	20	4	2	2	15	0	0	0	2	2	1	2	3	2	2	2	2	2	2	2	2	3	1	2	2	2	1	2	2	1	2	1	2	01:00:00	30	10:00:00	6	2	1	0	0	1	0	0	1	0
2158	0	4	2	2	3	2	2	15	0	0	0	2	2	1	3	2	2	2	2	1	4	2	2	1	2	2	4	3	2	2	3	3	3	3	3	3	02:00:00	40	11:00:00	6	3	2	0	0	0	2	2	0	0
2159	1	4	2	2	3	2	1	13	1	1	1	1	1	3	2	1	3	1	4	1	3	2	1	3	1	1	4	2	3	3	2	2	3	3	3	3	04:00:00	240	09:00:00	5	3	2	1	0	0	2	2	0	0
2160	0	8	2	2	3	2	2	15	0	0	0	2	2	1	2	2	2	3	2	1	1	2	2	1	2	2	2	2	1	1	1	2	2	2	2	2	02:00:00	15	08:00:00	5	1	0	0	0	0	2	0	3	0
2161	1	9	1	25	5	1	1	13	1	1	1	3	3	2	4	2	2	2	4	1	3	1	3	3	3	1	3	3	4	3	2	2	3	2	3	3	12:00:00	1.00	05:00:00	4	2	1	3	0	0	0	3	3	0
2162	1	4	2	2	5	2	2	16	0	0	0	2	2	1	2	1	1	2	2	1	1	2	2	2	1	1	2	2	2	1	1	1	2	2	2	2	01:30:00	30	10:00:00	8	1	0	0	0	0	0	0	2	0
2163	1	4	2	2	5	2	2	13	0	0	0	1	1	1	1	1	1	2	2	1	1	1	1	2	1	1	1	1	1	1	1	1	1	1	1	1	21:00:00	30	06:00:00	6	0	0	0	0	0	3	1	0	0
2164	0	11	1	25	5	1	1	15	0	0	0	1	1	1	2	2	1	2	1	1	1	1	1	1	1	2	2	1	1	2	1	1	2	1	2	1	01:00:00	25	06:00:00	5	1	1	1	0	0	0	0	0	0
2165	1	4	2	2	3	2	2	14	0	0	0	2	2	3	3	2	2	3	2	1	2	2	3	2	1	2	2	1	2	2	1	2	3	2	1	2	12:00:00	05	07:00:00	7	1	1	0	0	0	2	2	1	0
2166	1	18	2	2	3	2	2	12	1	1	0	2	1	1	2	2	3	2	2	1	2	2	2	2	2	1	3	3	2	2	2	2	3	2	2	2	02:00:00	30	07:45:00	6	1	3	3	0	0	0	0	0	0
2167	1	4	2	2	5	2	2	16	1	1	0	1	1	1	1	1	1	1	3	1	1	1	1	3	1	1	2	1	2	3	1	1	1	3	3	3	01:00:00	30	12:00:00	5	3	3	3	3	0	2	2	1	3
2168	1	3	2	2	5	1	1	12	0	0	0	1	1	1	1	1	1	1	2	1	1	1	1	1	1	1	2	1	1	1	1	1	1	1	1	1	02:00:00	25	07:30:00	5	1	0	1	0	0	0	0	0	0
2169	1	4	2	2	5	2	1	15	0	0	0	1	2	1	2	1	1	2	3	1	1	1	1	2	1	2	2	2	2	1	1	1	2	1	1	1	01:30:00	10	07:50:00	99999	1	2	0	0	0	1	2	1	0
2170	0	8	2	2	5	2	2	12	0	0	0	1	1	1	1	1	1	1	1	1	1	1	1	1	1	1	1	1	1	1	1	1	1	1	1	1	01:00:00	10	08:00:00	7	0	0	0	0	0	0	0	0	0
2171	1	4	2	2	5	2	2	14	1	0	1	3	1	2	2	1	2	2	4	1	3	4	2	4	1	4	4	3	4	4	4	2	3	2	4	4	04:00:00	180	08:00:00	4	3	1	0	0	0	2	3	0	0
2172	0	15	1	20	2	2	2	13	0	0	0	1	1	1	4	1	1	3	1	1	4	1	2	1	3	2	2	4	2	4	2	2	4	1	4	3	19:00:00	30	03:30:00	9	2	0	0	0	0	3	0	1	0
2173	1	8	2	1	2	1	2	16	0	0	0	1	1	1	1	1	1	2	2	1	1	1	1	2	1	1	2	1	1	1	1	1	1	1	1	1	01:30:00	60	06:45:00	5	3	0	0	0	0	0	0	1	0
2174	0	8	2	1	3	2	2	16	0	0	0	2	2	1	2	2	1	3	1	1	3	1	2	1	1	2	3	2	1	1	2	1	2	2	1	1	23:10:00	30	08:15:00	7	0	0	1	0	0	1	1	0	0
2175	0	11	1	25	4	2	2	16	0	0	0	1	1	1	1	2	1	1	2	1	2	1	2	1	1	1	2	1	1	1	1	1	1	1	2	1	02:00:00	4	06:50:00	5	0	1	1	1	1	0	0	0	1
2176	1	8	2	1	5	1	2	19	0	0	0	2	2	1	2	1	1	1	3	1	1	1	1	2	1	1	1	1	3	1	2	1	3	1	1	1	00:00:00	1	07:00:00	6	3	3	1	0	0	0	3	1	0
2177	1	4	2	2	5	1	2	16	0	0	0	1	2	1	2	1	1	2	3	1	1	2	2	1	1	1	1	1	1	1	1	1	2	2	1	1	23:00:00	30	07:00:00	6	0	2	2	0	0	0	1	1	0
2178	1	8	2	1	1	1	1	17	1	1	0	2	1	2	1	1	1	1	2	1	1	1	1	3	1	1	1	1	1	1	1	1	3	1	3	1	22:00:00	5	07:00:00	8	0	0	3	0	0	1	1	0	0
2179	1	8	2	1	2	1	2	16	0	0	0	2	2	2	3	2	1	3	3	2	3	3	1	2	2	2	3	4	2	2	2	3	3	2	3	2	12:00:00	30	07:00:00	7	3	2	1	0	0	2	0	2	0
2180	1	4	2	26	3	1	2	12	0	0	0	2	1	1	2	1	1	2	2	1	1	1	1	2	1	1	1	1	2	2	1	1	3	2	1	1	02:00:00	15	07:30:00	5	0	1	1	0	0	0	0	1	0
2181	1	8	2	1	2	2	2	13	0	0	0	3	3	3	3	3	3	3	3	3	3	3	3	3	3	2	3	3	3	3	3	3	3	3	3	3	23:00:00	30	07:00:00	6	2	2	0	2	2	2	2	2	2
2182	1	8	2	1	5	1	2	14	0	0	0	2	3	3	3	3	1	2	4	1	3	3	2	3	4	2	2	1	2	1	2	2	3	2	2	2	00:30:00	30	09:15:00	7	3	0	1	2	2	1	1	0	2
2183	1	2	1	20	2	1	1	15	0	0	0	2	1	1	1	1	1	1	1	1	1	1	1	1	1	1	1	1	1	1	1	1	1	1	1	1	11:30:00	30	08:00:00	9	0	0	0	0	0	0	0	0	0
2185	1	8	2	1	5	2	2	13	0	0	0	2	2	1	3	3	1	2	3	1	2	1	3	3	1	3	1	3	3	3	1	2	4	2	2	3	01:00:00	15	07:00:00	5	2	0	0	0	0	0	0	0	0
2186	1	12	2	28	5	2	2	13	0	0	0	1	2	1	3	1	1	1	1	2	1	2	1	1	1	1	1	2	2	1	1	1	1	2	2	1	23:30:00	60	06:00:00	7	3	0	0	0	0	2	1	1	0
2187	0	4	2	2	5	1	1	17	0	0	0	1	1	1	1	1	1	1	1	1	1	1	1	1	1	1	1	1	1	1	1	1	1	1	1	1	01:00:00	10	06:30:00	5	0	0	0	0	0	0	0	0	0
2188	1	8	2	2	5	1	2	16	0	0	0	1	1	1	2	1	1	3	1	1	1	1	2	1	1	1	2	3	1	2	1	1	1	1	1	1	22:00:00	5	05:00:00	8	0	0	0	0	0	0	0	0	0
2189	0	11	1	25	5	1	1	15	0	0	0	1	1	1	1	1	1	1	1	1	1	1	2	1	1	1	1	1	1	1	1	1	2	1	1	1	23:30:00	10	06:30:00	6	0	0	0	0	0	0	0	0	0
2190	0	11	1	25	5	1	1	14	0	0	0	1	1	1	1	1	1	1	1	1	1	1	1	1	1	1	1	1	1	1	1	1	1	1	1	1	11:30:00	5	06:30:00	6	0	0	0	0	0	0	0	0	0
2191	1	4	2	2	5	2	1	11	0	0	0	2	2	3	3	3	2	4	4	2	3	3	2	3	3	3	2	3	3	3	3	3	3	3	3	3	01:30:00	15	06:00:00	5	1	1	1	1	2	3	3	1	1
2192	0	15	2	2	5	1	2	7	0	0	0	1	1	1	1	1	1	2	2	1	1	2	1	1	1	1	1	1	2	2	2	1	1	1	1	1	23:00:00	15	05:00:00	6	1	1	0	0	0	0	1	1	0
2193	0	8	2	2	5	1	1	15	0	0	0	1	1	1	2	1	1	1	1	1	1	2	2	1	1	1	1	1	1	1	1	1	1	1	1	1	00:00:00	5	06:30:00	7	0	0	0	0	0	0	0	0	0
2194	0	11	1	25	5	1	2	19	0	0	0	2	2	1	2	2	1	2	2	1	2	2	1	1	1	1	2	1	1	3	1	1	1	3	1	1	23:59:00	10	07:00:00	5	1	0	0	2	0	2	0	0	2
2195	0	4	2	2	5	1	2	14	1	1	0	2	1	2	2	1	1	1	2	1	1	1	1	3	1	1	2	3	1	1	1	1	1	4	4	1	23:30:00	15	07:00:00	7	0	1	3	0	0	3	1	2	0
2196	1	11	1	25	5	1	1	13	0	0	0	1	1	1	1	1	1	1	2	1	1	1	2	1	1	1	3	1	1	1	1	1	1	1	1	1	23:00:00	60	06:00:00	6	3	1	2	0	0	1	1	0	0
2197	0	4	2	2	5	1	2	14	0	0	0	1	1	2	2	1	2	3	1	1	1	3	2	1	1	1	1	1	1	1	1	2	2	2	2	2	02:00:00	30	09:30:00	8	2	0	0	0	0	1	1	0	0
2198	0	4	2	2	4	1	2	11	0	0	0	2	3	2	2	1	1	2	1	2	2	1	3	2	1	1	1	3	2	3	1	2	2	3	3	4	01:00:00	4	08:00:00	8	1	0	0	0	0	0	2	0	0
2199	1	4	2	2	4	2	2	14	1	0	1	1	2	1	2	1	2	2	3	1	2	2	2	1	1	1	1	1	1	1	1	1	3	1	2	1	23:45:00	10	07:30:00	7	1	0	0	0	0	1	0	1	0
2200	0	4	2	2	5	1	1	13	1	1	1	1	1	1	3	3	2	2	1	1	3	3	4	1	2	1	2	4	2	2	1	1	4	2	3	2	00:00:00	20	05:00:00	5	0	2	1	1	0	1	1	0	1
2201	1	8	2	1	3	1	1	17	1	1	1	3	3	2	3	2	2	3	4	3	4	3	3	4	2	1	1	4	3	3	1	3	4	4	4	2	12:00:00	5	08:00:00	7	0	1	2	1	1	3	1	1	1
2202	0	4	2	2	4	1	2	13	0	0	0	1	1	1	2	2	1	2	2	1	1	2	1	1	1	1	1	1	1	1	1	1	3	1	2	1	23:00:00	5	07:00:00	7	0	1	0	0	0	0	1	1	0
2203	0	15	2	2	5	2	1	18	1	0	0	3	3	2	3	3	3	3	3	3	3	3	3	3	2	3	3	3	3	3	3	3	3	3	3	3	23:00:00	15	07:50:00	7	1	1	2	0	0	0	3	0	0
2204	0	21	2	2	4	2	2	14	1	1	1	1	1	1	1	1	2	2	1	1	1	2	1	1	1	1	1	2	1	1	1	1	1	1	2	1	01:00:00	10	07:00:00	6	1	0	0	0	1	0	0	0	0
2205	1	8	2	1	2	2	2	14	1	1	1	2	3	1	2	2	2	2	2	2	2	2	3	2	1	1	2	2	2	2	2	2	2	3	3	3	11:30:00	40	07:00:00	6	2	1	2	0	0	2	0	2	0
2206	1	4	2	2	5	1	1	12	0	0	0	1	1	1	1	1	1	1	1	1	1	1	1	2	1	1	1	1	2	1	1	1	1	1	1	1	23:50:00	15	06:15:00	6	2	1	1	0	0	1	1	1	0
2207	1	4	2	2	1	1	1	11	1	1	1	1	1	1	2	1	1	2	2	1	2	2	2	3	3	1	2	3	1	1	1	1	2	2	2	1	23:30:00	5	06:00:00	7	2	0	3	0	1	2	1	0	0
2208	0	4	1	2	5	1	1	17	0	0	0	1	1	1	1	1	1	1	1	1	1	1	1	1	1	1	1	1	1	1	1	1	1	1	1	1	23:30:00	20	05:00:00	6	1	0	0	0	1	0	0	0	0
2209	0	4	2	2	4	1	1	14	0	0	0	1	1	1	1	1	1	1	1	1	1	1	1	1	1	1	1	1	1	1	1	1	1	3	1	1	21:00:00	20	07:00:00	9	1	0	0	0	0	0	0	0	0
2210	0	4	2	2	2	2	2	11	0	0	0	1	1	1	1	1	1	1	1	1	1	1	1	1	1	1	1	1	1	1	1	2	2	2	2	1	00:00:00	5	07:30:00	7	0	0	2	0	0	0	0	0	0
2211	1	4	2	2	2	1	2	12	0	0	0	2	2	2	2	3	1	3	4	2	1	2	1	4	3	2	2	2	2	2	1	2	2	3	2	3	23:50:00				2	2	1	3	1	1	1	0	3
2212	1	4	2	2	3	1	1	12	0	0	0	3	3	2	3	3	4	3	1	4	3	4	4	4	4	4	3	4	4	4	4	4	2	4	4	4	00:00:00	15	08:00:00	6	1	0	1	0	0	1	0	1	0
2213	0	4	2	2	2	1	1	14	0	0	0	1	1	1	1	1	1	2	3	1	2	2	3	1	1	1	4	1	2	2	1	3	3	2	2	2	02:00:00	10	05:00:00	5	3	2	0	0	0	1	3	3	0
2214	1	21	2	2	5	1	2	18	1	1	1	4	4	3	4	4	2	4	3	2	4	4	3	4	4	1	1	2	4	2	1	4	2	3	2	3	22:00:00	20	06:00:00	7	0	0	0	0	0	0	0	1	0
2215	0	11	1	25	4	2	2	11	0	0	0	2	2	2	2	3	2	3	3	2	3	4	2	1	2	2	4	2	4	3	2	4	2	3	3	3	01:00:00	30	10:00:00	7	2	0	0	2	0	0	2	1	2
2216	0	8	2	1	3	1	1	12	1	1	0	1	2	1	3	1	1	2	2	1	3	1	1	2	1	2	3	4	1	2	1	2	4	1	3	1	12:00:00	60	01:00:00	6	2	1	1	0	0	2	0	0	0
2217	1	4	2	2	5	1	2	16	1	1	1	2	2	1	3	3	2	2	2	2	2	2	3	3	3	2	2	2	2	2	1	2	3	2	3	2	00:30:00	40	03:30:00	6	3	1	1	2	1	0	1	2	2
2218	0	4	2	2	5	1	1	19	0	0	0	1	1	1	1	1	1	2	1	1	1	1	1	1	1	1	2	1	1	1	1	1	1	1	1	1	11:10:00	10	06:30:00	5	1	1	0	1	0	0	0	0	1
2219	1	4	2	2	5	2	2	17	0	0	0	1	1	2	2	1	1	2	2	1	1	2	1	2	1	1	1	1	1	2	1	1	1	1	1	1	21:00:00	15	07:00:00	10	1	1	1	0	0	1	1	0	0
2220	1	11	1	25	5	1	1	13	0	0	0	1	2	1	1	1	1	2	2	1	1	1	1	2	1	1	1	2	1	1	1	1	1	1	2	1	10:01:00	1	06:08:00	8	2	0	0	0	0	2	0	0	0
2221	0	4	2	2	3	1	2	13	1	1	1	3	3	2	2	2	1	2	3	1	2	2	2	1	1	1	2	2	2	1	1	2	3	3	3	3	00:00:00	40	09:00:00	7	2	2	2	2	2	2	2	2	2
2222	1	4	2	2	3	2	2	12	1	1	1	4	4	3	4	4	4	4	2	3	4	2	4	4	4	4	4	4	4	4	2	2	4	2	2	4	02:00:00	240	10:00:00	9	3	2	0	2	0	2	2	2	2
2223	1	4	2	2	3	2	1	13	1	0	0	2	2	1	2	1	2	1	2	1	3	1	1	2	1	1	1	2	3	3	1	2	4	2	2	1	12:00:00	5	08:30:00	7	0	0	0	0	0	0	0	1	0
2224	1	4	2	2	5	2	2	17	1	1	1	2	2	2	2	2	2	2	4	2	3	1	2	4	1	1	2	2	2	2	2	2	2	2	2	2	00:00:00	80	03:00:00	4	1	2	2	2	2	2	2	2	2
2225	1	23	2	2	3	2	2	13	0	0	0	1	1	2	2	1	2	2	1	1	1	1	2	1	1	1	1	1	1	1	1	1	2	1	3	2	01:00:00	15	08:30:00	6	0	0	1	0	0	0	0	0	0
2226	0	11	1	25	5	2	2	14	1	0	0	1	3	1	2	1	1	2	2	1	2	2	2	2	2	1	2	2	1	2	2	2	3	3	3	3	01:00:00	30	07:00:00	6	1	0	0	0	0	1	1	1	0
2227	0	4	2	2	5	1	1	17	0	0	0	4	3	1	3	3	2	2	2	2	2	4	4	1	1	2	2	3	2	2	1	1	3	2	3	4	23:00:00	10	07:30:00	6	0	2	1	0	0	0	2	1	0
2228	0	23	2	2	2	1	1	12	1	1	1	1	1	1	2	1	1	1	1	1	2	2	2	1	1	1	1	1	3	1	1	1	1	1	1	1	00:00:00	10	07:00:00	7	1	1	1	0	0	0	0	0	0
2229	0	4	2	2	1	1	1	13	1	1	0	2	3	3	2	2	3	2	3	3	3	3	3	2	2	2	2	2	2	3	2	3	2	3	2	3	21:00:00	30	01:00:00	5	1	2	2	1	1	2	1	2	1
2230	1	2	1	20	1	1	2	15	0	0	0	2	2	2	2	2	2	2	1	1	2	2	1	2	1	2	2	2	2	2	1	1	3	2	2	1	23:40:00	20	08:00:00	8	1	0	2	0	0	1	1	0	0
2231	0	4	2	2	5	2	1	13	0	0	0	1	1	1	1	1	1	2	1	1	1	2	1	1	1	1	2	1	1	2	1	1	1	1	1	2	23:30:00	15	06:30:00	6	0	0	0	0	0	0	0	0	0
2232	1	4	2	2	4	2	2	11	1	1	1	2	2	2	2	1	1	1	3	1	2	2	1	2	1	1	1	2	1	1	1	1	2	2	2	2	01:00:00	3	08:00:00	6	0	0	0	0	0	0	0	0	0
2233	1	4	2	2	5	1	2	16	0	0	0	1	1	1	2	2	1	2	1	1	2	1	1	1	3	1	3	1	2	2	1	2	2	2	2	2	12:05:00	30	05:00:00	6	2	2	0	0	0	1	0	0	0
2234	1	4	2	2	5	1	1	16	0	0	0	2	3	1	3	2	1	3	2	1	2	2	1	2	2	2	1	2	2	1	1	1	4	2	3	2	23:30:00	5	07:30:00	7	0	0	0	0	0	1	1	0	0
2235	1	11	1	25	5	1	1	14	0	0	0	1	2	1	2	1	1	3	3	1	1	1	2	2	1	1	1	2	2	1	1	1	1	2	3	1	01:00:00	1	05:00:00	7	0	0	0	0	0	1	0	1	0
[truncated: 1,140 more rows]
[truncated: 25 more columns]
